# Supplementary material for: Acute degradation of nucleolin reveals its novel functions in cell cycle progression and cell division in triple negative breast cancer
Source: J Exp Clin Cancer Res. 2025 Jul 14;44:204. doi: 10.1186/s13046-025-03401-y (PMC12257848; doi:10.1186/s13046-025-03401-y)
Supplement: Supplementary file 1 — Supplementary Material 1. [file 13046_2025_3401_MOESM1_ESM.zip]

Archive with 6 entries (6 files):
- Extended Data 1.xlsx
- Extended Data 2.xlsx
- Extended Data 3.csv
- Mills et al Supp Info Rev1.docx
- Supplementary Figures.pdf
- Supplementary Video.wmv
