# Supplementary material for: Acute degradation of nucleolin reveals its novel functions in cell cycle progression and cell division in triple negative breast cancer
Source: J Exp Clin Cancer Res. 2025 Jul 14;44:204. doi: 10.1186/s13046-025-03401-y (PMC12257848; doi:10.1186/s13046-025-03401-y)
Supplement: Supplementary file 1 — Supplementary Material 1. [file 13046_2025_3401_MOESM1_ESM.zip › Extended Data 1.xlsx]

## Sheet: Expression_analysis_limma_allGe
ENSEMBL	logFC	AveExpr	t	P.Value	adj.P.Val	B	ENTREZID	SYMBOL	CHR
ENSG00000000003	-0.149309	4.90852	-1.95824	0.0733236	0.223408	-5.05027	7105	TSPAN6	X
ENSG00000000419	-0.0688949	6.77918	-1.61964	0.130703	0.321089	-5.80262	8813	DPM1	20
ENSG00000000457	-0.0533867	4.2112	-0.794367	0.442071	0.658251	-6.38177	57147	SCYL3	1
ENSG00000000460	-0.0972662	5.42996	-2.02439	0.065254	0.207161	-5.01992	55732	C1orf112	1
ENSG00000000971	-0.00180974	5.03152	-0.0148892	0.98836	0.995094	-6.85135	3075	CFH	1
ENSG00000001036	-0.0612973	5.97547	-0.988459	0.342014	0.570068	-6.47943	2519	FUCA2	6
ENSG00000001084	0.132546	5.64345	2.53492	0.0258062	0.113188	-4.17792	2729	GCLC	6
ENSG00000001167	0.146834	6.46376	2.2998	0.039765	0.14998	-4.68572	4800	NFYA	6
ENSG00000001460	0.054477	4.27166	0.872281	0.399798	0.622583	-6.32784	90529	STPG1	1
ENSG00000001461	-0.0902358	6.71476	-1.57898	0.139755	0.334519	-5.85316	57185	NIPAL3	1
ENSG00000001497	0.0367204	6.69722	0.669416	0.515626	0.716264	-6.8329	81887	LAS1L	X
ENSG00000001561	0.0130622	5.22126	0.261741	0.797862	0.89958	-6.84401	22875	ENPP4	6
ENSG00000001617	-0.0357271	2.11599	-0.370972	0.716982	0.853114	-6.20301	6405	SEMA3F	3
ENSG00000001629	0.111708	6.49577	2.66503	0.0202632	0.0963756	-4.04439	54467	ANKIB1	7
ENSG00000001630	-0.456233	2.3067	-4.45132	0.00074929	0.0106042	-0.270814	1595	CYP51A1	7
ENSG00000001631	0.119607	4.90257	1.4216	0.180053	0.389759	-5.83201	889	KRIT1	7
ENSG00000002016	0.341581	4.02582	4.39651	0.000825871	0.0113177	-0.558858	5893	RAD52	12
ENSG00000002079	0.23041	0.209219	1.10136	0.29187	0.520538	-5.26297	NA	NA	NA
ENSG00000002330	-0.271278	2.84779	-2.46171	0.0295464	0.123494	-3.85141	572	BAD	11
ENSG00000002549	-0.098727	6.51569	-1.89779	0.0814915	0.239196	-5.35488	51056	LAP3	4
ENSG00000002586	-0.120089	5.34877	-1.90953	0.0798422	0.235898	-5.19204	4267	CD99	X
ENSG00000002586	-0.120089	5.34877	-1.90953	0.0798422	0.235898	-5.19204	4267	CD99	Y
ENSG00000002587	-0.332224	1.9322	-2.11701	0.0553328	0.185534	-4.25607	9957	HS3ST1	4
ENSG00000002745	0.141076	-2.16624	0.394486	0.699992	0.842981	-5.20969	51384	WNT16	7
ENSG00000002746	-0.0805759	2.54235	-0.466477	0.649045	0.809494	-6.25454	23072	HECW1	7
ENSG00000002822	-0.0371911	3.67181	-0.505381	0.622244	0.791191	-6.47108	8379	MAD1L1	7
ENSG00000002834	-0.326644	8.49935	-5.5818	0.000110002	0.00307875	1.04181	3927	LASP1	17
ENSG00000002919	0.0226572	4.25485	0.278859	0.784996	0.892577	-6.67665	29916	SNX11	17
ENSG00000003056	-0.287025	5.69486	-4.84171	0.000378816	0.00679128	0.0290851	4074	M6PR	12
ENSG00000003137	-0.0990962	3.40232	-0.972489	0.349584	0.577341	-6.0676	56603	CYP26B1	2
ENSG00000003147	-0.215506	2.81456	-1.98101	0.0704475	0.21791	-4.63856	3382	ICA1	7
ENSG00000003249	0.338232	0.0408181	1.08921	0.296986	0.525887	-5.23777	79007	DBNDD1	16
ENSG00000003393	0.0763245	6.71871	1.61355	0.132025	0.322638	-5.80482	57679	ALS2	2
ENSG00000003400	-0.262142	3.87711	-2.73669	0.0177267	0.0885031	-3.54946	843	CASP10	2
ENSG00000003402	-0.180513	5.40598	-1.69903	0.114498	0.295723	-5.52005	8837	CFLAR	2
ENSG00000003436	-0.0437655	7.9489	-0.516406	0.614748	0.786579	-7.06455	7035	TFPI	2
ENSG00000003509	-0.0139544	4.94246	-0.273316	0.789155	0.895151	-6.79743	55471	NDUFAF7	2
ENSG00000003756	0.192039	6.67511	2.73994	0.0176196	0.0881905	-3.9281	10181	RBM5	3
ENSG00000003987	0.273897	2.61141	2.91187	0.01277	0.0710638	-3.02458	9108	MTMR7	8
ENSG00000003989	0.0930014	6.95864	2.30146	0.0396444	0.149803	-4.73666	6542	SLC7A2	8
ENSG00000004059	-0.0889855	3.3611	-0.941069	0.364823	0.591988	-6.08898	381	ARF5	7
ENSG00000004139	0.019312	1.45639	0.133077	0.896289	0.952162	-6.11665	23098	SARM1	17
ENSG00000004142	0.0105428	6.63645	0.19524	0.8484	0.928273	-7.04181	26073	POLDIP2	17
ENSG00000004399	-0.373858	4.52493	-4.00635	0.00166762	0.0182068	-1.32608	23129	PLXND1	3
ENSG00000004455	-0.0356494	8.37374	-0.690488	0.502737	0.707129	-7.0003	204	AK2	1
ENSG00000004478	-0.249763	6.89807	-3.78873	0.00248485	0.0235801	-2.00338	2288	FKBP4	12
ENSG00000004487	0.0208153	7.7057	0.442332	0.665943	0.820809	-7.07589	23028	KDM1A	1
ENSG00000004534	0.157214	6.73052	3.78291	0.00251162	0.0237675	-1.99797	10180	RBM6	3
ENSG00000004660	0.025964	3.19916	0.277743	0.785833	0.893257	-6.4678	84254	CAMKK1	17
ENSG00000004700	-0.0125397	5.55709	-0.201819	0.843365	0.925779	-6.90673	5965	RECQL	12
ENSG00000004766	0.168449	5.24981	2.92549	0.0124481	0.0698414	-3.42118	55610	VPS50	7
ENSG00000004777	-0.586654	1.88509	-5.40711	0.000146278	0.00370602	1.27986	115703	ARHGAP33	19
ENSG00000004779	-0.213229	5.52805	-2.88008	0.0135544	0.0738609	-3.5394	4706	NDUFAB1	16
ENSG00000004799	0.329379	-0.229579	1.6753	0.119146	0.302894	-4.51425	5166	PDK4	7
ENSG00000004864	-0.14493	5.34927	-2.29806	0.0398914	0.150256	-4.55201	10165	SLC25A13	7
ENSG00000004866	-0.0173382	4.40624	-0.239572	0.814616	0.909078	-6.71493	93655	ST7-OT3	7
ENSG00000004866	-0.0173382	4.40624	-0.239572	0.814616	0.909078	-6.71493	7982	ST7	7
ENSG00000004897	0.0237191	8.15853	0.616753	0.548668	0.74074	-7.0275	996	CDC27	17
ENSG00000004961	0.0192162	5.15669	0.296506	0.771801	0.886071	-6.82399	3052	HCCS	X
ENSG00000004975	-0.175175	5.38767	-3.4573	0.00459513	0.0355853	-2.45455	1856	DVL2	17
ENSG00000005007	-0.0591386	7.26138	-0.733769	0.476873	0.686815	-6.84868	5976	UPF1	19
ENSG00000005020	0.032684	5.53035	0.512646	0.6173	0.787768	-6.7857	8935	SKAP2	7
ENSG00000005022	-0.0956141	7.70885	-1.76658	0.102136	0.276713	-5.68644	292	SLC25A5	X
ENSG00000005059	-0.375137	5.48658	-6.11707	4.71752e-05	0.00181308	2.17231	55013	MCUB	4
ENSG00000005075	-0.0998219	4.20065	-1.02579	0.324783	0.553521	-6.16975	5439	POLR2J	7
ENSG00000005100	0.18148	6.90693	2.14875	0.052271	0.179316	-4.99046	56919	DHX33	17
ENSG00000005156	0.107007	5.65363	1.33444	0.20629	0.423256	-6.05147	3980	LIG3	17
ENSG00000005175	0.179707	6.08583	3.43788	0.00476467	0.0364848	-2.57331	79657	RPAP3	12
ENSG00000005187	0.2079	-0.685168	0.849998	0.411601	0.632503	-5.27814	6296	ACSM3	16
ENSG00000005189	-0.0251207	2.86029	-0.253357	0.804186	0.90303	-6.403	81691	REXO5	16
ENSG00000005194	-0.106905	5.82876	-1.63063	0.128346	0.317382	-5.67557	57019	CIAPIN1	16
ENSG00000005206	-0.0453214	3.06494	-0.493262	0.630535	0.796878	-6.35273	56928	SPPL2B	19
ENSG00000005238	-0.35725	3.33351	-4.07063	0.0014836	0.0168794	-1.04575	80256	FAM214B	9
ENSG00000005249	-0.108245	3.35744	-1.04887	0.314452	0.543941	-5.98309	5577	PRKAR2B	7
ENSG00000005302	-0.0373528	4.8519	-0.57398	0.576349	0.760052	-6.64877	10943	MSL3	X
ENSG00000005339	0.153097	6.83877	3.19256	0.00754145	0.049792	-3.11065	1387	CREBBP	16
ENSG00000005379	0.671412	-0.604685	2.88505	0.0134287	0.0734578	-2.73963	9256	TSPOAP1	17
ENSG00000005421	-0.39323	-1.87474	-0.745515	0.469997	0.681035	-5.10167	5444	PON1	7
ENSG00000005436	0.203308	6.71755	4.84782	0.000374853	0.00674453	-0.0606466	6936	GCFC2	2
ENSG00000005448	-0.201489	4.34466	-2.29976	0.0397678	0.14998	-4.39469	84058	WDR54	2
ENSG00000005469	0.206289	2.31046	2.23816	0.0444807	0.161258	-4.13213	54677	CROT	7
ENSG00000005483	-0.0823096	6.4953	-1.43227	0.17704	0.386295	-6.02836	55904	KMT2E	7
ENSG00000005486	-0.109668	3.46632	-1.05015	0.313888	0.543043	-6.00373	57414	RHBDD2	7
ENSG00000005700	0.0534959	6.72636	1.11812	0.284923	0.513339	-6.43349	25998	IBTK	6
ENSG00000005801	0.224583	5.51345	2.14137	0.0529681	0.180595	-4.83948	7748	ZNF195	11
ENSG00000005810	0.0864586	7.62255	2.20161	0.0475219	0.168111	-4.97745	23077	MYCBP2	13
ENSG00000005812	0.123294	5.91453	2.53614	0.0257478	0.112994	-4.20905	26224	FBXL3	13
ENSG00000005882	-0.38725	2.66078	-4.09321	0.00142404	0.0164376	-0.922629	5164	PDK2	17
ENSG00000005884	-0.0199828	8.44087	-0.274098	0.788568	0.894873	-7.21883	3675	ITGA3	17
ENSG00000005889	0.310675	6.27155	5.34959	0.000160819	0.00391595	0.847379	7543	ZFX	X
ENSG00000005893	-0.102972	6.55667	-2.13819	0.0532718	0.181333	-4.96958	3920	LAMP2	X
ENSG00000006007	-0.0357003	5.41733	-0.651611	0.526666	0.724536	-6.68545	51573	GDE1	16
ENSG00000006015	-0.174369	2.92666	-1.8333	0.0911118	0.257612	-4.88789	55049	REX1BD	19
ENSG00000006016	-0.38885	-0.262644	-1.72661	0.109297	0.288205	-4.43782	9244	CRLF1	19
ENSG00000006025	-0.145681	1.99305	-1.24453	0.236545	0.460169	-5.48823	114881	OSBPL7	17
ENSG00000006062	0.304422	4.57064	4.75263	0.000441836	0.00750806	-0.000837863	9020	MAP3K14	17
ENSG00000006118	-0.130786	3.96673	-1.658	0.122637	0.308635	-5.34514	54972	TMEM132A	11
ENSG00000006125	-0.204219	9.22513	-5.09551	0.000245786	0.00509787	0.142457	163	AP2B1	17
ENSG00000006194	0.00844261	4.56167	0.140753	0.890349	0.949796	-6.76271	10127	ZNF263	16
ENSG00000006282	-0.0455772	4.04291	-0.480512	0.639315	0.802983	-6.55612	64847	SPATA20	17
ENSG00000006327	0.32123	6.67337	4.47551	0.000717881	0.010338	-0.720599	51330	TNFRSF12A	16
ENSG00000006432	-0.248942	5.37244	-4.1741	0.0012302	0.0148712	-1.13	4293	MAP3K9	14
ENSG00000006451	-0.143407	6.26448	-2.70011	0.0189799	0.092546	-3.95499	5898	RALA	7
ENSG00000006453	-0.134203	4.53605	-2.38014	0.0343309	0.136441	-4.2889	55971	BAIAP2L1	7
ENSG00000006459	0.594169	4.4729	4.67326	0.000507222	0.00826494	-0.126299	80853	KDM7A	7
ENSG00000006468	-0.162404	6.72579	-1.47211	0.166165	0.371842	-6.00115	2115	ETV1	7
ENSG00000006530	0.100361	5.51006	1.26668	0.228782	0.451153	-6.11508	55750	AGK	7
ENSG00000006534	-0.0729238	2.7476	-0.503329	0.623644	0.792048	-6.28026	221	ALDH3B1	11
ENSG00000006576	-0.137687	6.59035	-2.93166	0.0123048	0.0692362	-3.56774	57157	PHTF2	7
ENSG00000006606	0.806285	-1.85059	2.39878	0.0331761	0.133682	-3.4581	10344	CCL26	7
ENSG00000006607	-0.150007	6.19584	-3.10827	0.00883356	0.0553902	-3.19828	9855	FARP2	2
ENSG00000006625	-0.0299985	5.71098	-0.515641	0.615267	0.786748	-6.80829	79017	GGCT	7
ENSG00000006634	-0.0391725	6.32736	-0.568359	0.580042	0.762977	-6.85525	10926	DBF4	7
ENSG00000006638	-0.615332	-0.0821774	-3.14867	0.00818867	0.0527507	-2.33241	6915	TBXA2R	19
ENSG00000006652	0.0665295	5.29303	1.26305	0.23004	0.452621	-6.08903	3475	IFRD1	7
ENSG00000006695	0.0178256	5.47331	0.32804	0.74841	0.87171	-6.85962	1352	COX10	17
ENSG00000006704	0.0128014	3.78223	0.189483	0.852812	0.930884	-6.60841	9569	GTF2IRD1	7
ENSG00000006712	-0.0838201	5.92406	-1.69887	0.114528	0.29577	-5.58838	54623	PAF1	19
ENSG00000006715	0.0453292	6.02589	0.89379	0.388624	0.613169	-6.57496	27072	VPS41	7
ENSG00000006740	0.0222368	0.451287	0.127735	0.900428	0.954726	-5.88344	9912	ARHGAP44	17
ENSG00000006744	-0.0989829	7.01791	-1.96957	0.0718789	0.220568	-5.29599	60528	ELAC2	17
ENSG00000006747	0.328034	-0.297766	1.58592	0.138173	0.331665	-4.61523	85477	SCIN	7
ENSG00000006756	0.709999	-0.692808	1.87727	0.0844466	0.24473	-4.17477	414	ARSD	X
ENSG00000006757	0.0931213	1.86089	0.911943	0.379362	0.60466	-5.80024	8228	PNPLA4	X
ENSG00000006831	-0.0924251	6.7804	-1.93686	0.0761224	0.22906	-5.32245	79602	ADIPOR2	12
ENSG00000006837	0.188802	1.22172	1.20238	0.251901	0.47808	-5.37347	51265	CDKL3	5
ENSG00000007047	-0.19694	3.91169	-2.17361	0.0499847	0.173812	-4.53189	57787	MARK4	19
ENSG00000007080	-0.182092	6.17065	-2.54349	0.0253996	0.112129	-4.22529	115098	CCDC124	19
ENSG00000007168	0.0226976	7.98246	0.627623	0.541752	0.735506	-7.00159	5048	PAFAH1B1	17
ENSG00000007202	-0.185366	8.29924	-3.39921	0.00512153	0.0381708	-2.87197	9703	KIAA0100	17
ENSG00000007237	1.02543	-1.32514	3.25263	0.0067381	0.0461559	-2.29465	8522	GAS7	17
ENSG00000007341	0.00160083	5.09653	0.0279697	0.978136	0.991477	-6.86116	54879	ST7L	1
ENSG00000007372	0.165665	-1.92555	0.591461	0.564946	0.751823	-5.17677	5080	PAX6	11
ENSG00000007376	-0.287494	3.60169	-2.35901	0.0356871	0.139801	-4.16309	113000	RPUSD1	16
ENSG00000007384	-0.229347	2.59586	-1.88837	0.0828369	0.241565	-4.73974	64285	RHBDF1	16
ENSG00000007392	0.237469	5.75847	3.6796	0.00303969	0.0270622	-2.08655	55692	LUC7L	16
ENSG00000007402	0.524478	-1.25609	2.00919	0.0670318	0.210909	-3.9498	9254	CACNA2D2	3
ENSG00000007516	0.472275	-0.757907	1.77361	0.100921	0.275078	-4.30184	8938	BAIAP3	16
ENSG00000007520	-0.235713	3.5249	-2.70773	0.0187119	0.0917304	-3.54096	115939	TSR3	16
ENSG00000007541	-0.161393	2.62142	-1.47126	0.166391	0.372174	-5.33902	9091	PIGQ	16
ENSG00000007545	0.0910605	3.89157	1.43167	0.177207	0.386553	-5.64236	57585	CRAMP1	16
ENSG00000007866	-0.293264	4.03045	-2.93628	0.0121985	0.0687684	-3.21483	7005	TEAD3	6
ENSG00000007923	0.00584906	5.73858	0.0872653	0.931868	0.969736	-6.94888	55735	DNAJC11	1
ENSG00000007933	-1.36156	-1.63921	-4.29898	0.000982872	0.0126803	-1.15355	2328	FMO3	1
ENSG00000007944	0.201479	3.93526	2.15199	0.0519678	0.178503	-4.57327	29116	MYLIP	6
ENSG00000007952	-0.232578	1.07916	-1.36037	0.198172	0.413627	-5.1603	27035	NOX1	X
ENSG00000007968	-0.721144	3.63547	-10.2645	2.2152e-07	8.16923e-05	7.43032	1870	E2F2	1
ENSG00000008018	-0.0709691	7.03796	-1.62662	0.129202	0.318652	-5.82095	5689	PSMB1	6
ENSG00000008083	0.126804	6.21256	1.74087	0.106693	0.284044	-5.5612	3720	JARID2	6
ENSG00000008086	0.175348	3.40469	1.71682	0.111119	0.291104	-5.15466	6792	CDKL5	X
ENSG00000008118	0.296484	-0.231388	1.52656	0.15222	0.352644	-4.7008	57172	CAMK1G	1
ENSG00000008128	-0.0828659	0.638267	-0.425572	0.677787	0.828364	-5.8448	728642	CDK11A	1
ENSG00000008130	-0.163255	4.80324	-2.30801	0.0391742	0.148692	-4.45524	65220	NADK	1
ENSG00000008226	0.155751	0.394702	0.81603	0.430036	0.648653	-5.55539	9940	DLEC1	3
ENSG00000008256	0.150934	6.33586	1.83251	0.0912361	0.257825	-5.43637	9265	CYTH3	7
ENSG00000008277	-0.207414	3.93308	-2.5456	0.0253003	0.111835	-3.89862	53616	ADAM22	7
ENSG00000008282	-0.157296	6.57966	-3.14721	0.00821113	0.0528668	-3.16753	6856	SYPL1	7
ENSG00000008283	-0.24823	4.64235	-2.82106	0.0151389	0.0793017	-3.52206	1534	CYB561	17
ENSG00000008294	0.177772	7.58784	3.60497	0.00349074	0.0296377	-2.41564	9043	SPAG9	17
ENSG00000008300	0.129942	3.6066	1.76609	0.102221	0.276816	-5.12074	1951	CELSR3	3
ENSG00000008311	-0.0944409	6.47222	-1.94734	0.0747383	0.226097	-5.27159	10157	AASS	7
ENSG00000008323	-0.596449	0.551042	-2.80619	0.0155662	0.0807327	-2.9185	55200	PLEKHG6	12
ENSG00000008324	-0.219656	4.40325	-3.57729	0.00367496	0.0305583	-2.09688	51188	SS18L2	3
ENSG00000008382	-0.0167468	1.2953	-0.0933457	0.927135	0.967174	-6.08406	84954	MPND	19
ENSG00000008394	-0.0866847	7.3501	-1.32866	0.208134	0.425424	-6.25545	4257	MGST1	12
ENSG00000008405	0.513464	6.37813	9.8397	3.53175e-07	0.000104717	7.07921	1407	CRY1	12
ENSG00000008438	0.131256	-1.90291	0.411948	0.687481	0.834352	-5.25376	8993	PGLYRP1	19
ENSG00000008441	-0.21005	6.61347	-2.49394	0.0278392	0.118818	-4.3626	4784	NFIX	19
ENSG00000008513	-0.127865	6.69337	-2.88668	0.0133876	0.0733415	-3.66149	6482	ST3GAL1	8
ENSG00000008516	-0.0168944	-1.90896	-0.061821	0.951701	0.978809	-5.32043	64386	MMP25	16
ENSG00000008517	0.434762	0.598315	2.2376	0.0445255	0.161374	-3.84146	9235	IL32	16
ENSG00000008710	-0.244357	4.41664	-2.45577	0.0298717	0.124391	-4.13724	5310	PKD1	16
ENSG00000008838	-0.0983513	5.84213	-1.44911	0.172372	0.379909	-5.92791	9862	MED24	17
ENSG00000008853	-0.0808229	3.58848	-0.779483	0.450464	0.664963	-6.27361	23221	RHOBTB2	8
ENSG00000008869	0.0780229	5.60702	1.59634	0.135825	0.328181	-5.69623	54497	HEATR5B	2
ENSG00000008952	0.0460136	7.84387	1.02504	0.325125	0.553825	-6.65319	7095	SEC62	3
ENSG00000008988	-0.0822282	8.5258	-1.8996	0.0812347	0.238648	-5.56683	6224	RPS20	8
ENSG00000009307	0.127818	10.0928	3.9953	0.00170153	0.0184248	-1.93325	7812	CSDE1	1
ENSG00000009335	0.0195224	8.25115	0.389257	0.703756	0.84528	-7.1579	9690	UBE3C	7
ENSG00000009413	0.0550639	6.57678	0.942006	0.364362	0.591483	-6.59569	5980	REV3L	6
ENSG00000009694	0.114483	5.93971	1.27638	0.225443	0.447239	-6.15942	10178	TENM1	X
ENSG00000009724	-0.054726	1.39023	-0.455028	0.657033	0.81452	-6.00452	10747	MASP2	1
ENSG00000009780	0.115385	3.30119	1.53106	0.151113	0.35092	-5.39625	199870	FAM76A	1
ENSG00000009790	0.216149	-2.45085	0.429062	0.675313	0.826671	-5.14853	80342	TRAF3IP3	1
ENSG00000009830	-0.255911	4.53274	-3.92764	0.00192536	0.0200027	-1.47178	29954	POMT2	14
ENSG00000009844	0.0190331	6.11763	0.369048	0.71838	0.853812	-6.92852	51534	VTA1	6
ENSG00000009954	0.0756944	8.14554	1.97355	0.0713779	0.219731	-5.40932	9031	BAZ1B	7
ENSG00000010017	0.0521076	6.17266	0.899888	0.385496	0.610745	-6.58737	10048	RANBP9	6
ENSG00000010030	2.16448	0.476986	5.13154	0.000231312	0.00492651	0.661198	51513	ETV7	6
ENSG00000010072	-0.0632223	5.05503	-1.16364	0.266693	0.493177	-6.1683	83932	SPRTN	1
ENSG00000010165	-0.0271163	5.70881	-0.41809	0.683103	0.831765	-6.85595	51603	METTL13	1
ENSG00000010219	0.00666585	3.51281	0.0865714	0.932408	0.970044	-6.56929	8798	DYRK4	12
ENSG00000010244	0.0286395	8.1859	0.511509	0.618072	0.788373	-7.09268	7756	ZNF207	17
ENSG00000010256	-0.152061	6.25588	-2.4541	0.029964	0.124689	-4.39334	7384	UQCRC1	3
ENSG00000010270	-0.180173	6.07617	-3.19745	0.00747259	0.0495241	-3.01924	83930	STARD3NL	7
ENSG00000010278	-0.303159	5.35672	-3.67476	0.00306704	0.027175	-2.04624	928	CD9	12
ENSG00000010292	-0.325379	7.94152	-7.45517	6.73379e-06	0.00055968	3.98262	9918	NCAPD2	12
ENSG00000010295	-0.322373	0.544628	-1.59315	0.136541	0.329258	-4.76081	25900	IFFO1	12
ENSG00000010310	0.205184	-0.757501	0.774182	0.453479	0.66759	-5.31549	2696	GIPR	19
ENSG00000010318	-0.167978	3.00995	-2.14726	0.0524106	0.179587	-4.40949	51533	PHF7	3
ENSG00000010319	0.692459	-0.666852	3.20659	0.00734563	0.0488986	-2.26553	56920	SEMA3G	3
ENSG00000010322	-0.198213	5.31044	-3.54064	0.00393416	0.031976	-2.28989	11188	NISCH	3
ENSG00000010361	0.0621637	-1.96088	0.178943	0.860902	0.934517	-5.29858	80199	FUZ	19
ENSG00000010404	0.0114941	2.81344	0.115631	0.909816	0.958528	-6.41981	3423	IDS	X
ENSG00000010438	-0.0346802	3.79009	-0.362597	0.723073	0.856498	-6.55933	5646	PRSS3	9
ENSG00000010539	0.0357599	3.73398	0.505402	0.62223	0.791191	-6.4837	7752	ZNF200	16
ENSG00000010626	0.204541	0.382916	0.960177	0.355501	0.583226	-5.43327	10233	LRRC23	12
ENSG00000010704	-0.696824	1.91855	-3.27815	0.00642347	0.0444745	-2.26767	3077	HFE	6
ENSG00000010803	-0.399725	4.99623	-5.25418	0.00018839	0.00432646	0.813632	22955	SCMH1	1
ENSG00000010810	-0.10231	5.50434	-1.12977	0.280168	0.508327	-6.27089	2534	FYN	6
ENSG00000010818	0.309484	6.43485	2.94838	0.0119249	0.0677071	-3.52046	3097	HIVEP2	6
ENSG00000011007	-0.0763367	7.076	-0.95857	0.356278	0.584059	-6.63546	6924	ELOA	1
ENSG00000011009	-0.569957	4.65068	-9.37424	5.99858e-07	0.000135003	6.57676	11313	LYPLA2	1
ENSG00000011021	-0.287394	3.74377	-4.46289	0.000734094	0.0104953	-0.404076	1185	CLCN6	1
ENSG00000011028	-0.592882	4.68857	-6.97477	1.31858e-05	0.000847813	3.52494	9902	MRC2	17
ENSG00000011052	-0.158648	-2.14231	-0.366837	0.719987	0.854545	-5.22181	654364	NME1-NME2	17
ENSG00000011105	-0.537583	2.57621	-4.7908	0.00041359	0.00718723	0.280092	10867	TSPAN9	12
ENSG00000011114	0.0294706	7.20719	0.474649	0.643371	0.805619	-7.00602	55727	BTBD7	14
ENSG00000011132	-0.329664	2.57455	-3.53729	0.00395875	0.0320813	-1.89858	9546	APBA3	19
ENSG00000011143	0.375796	3.30254	3.79847	0.00244065	0.0233005	-1.53176	54903	MKS1	17
ENSG00000011198	0.0474275	6.55474	1.19133	0.256051	0.482404	-6.33233	51099	ABHD5	3
ENSG00000011201	-0.336818	3.98394	-5.35431	0.00015957	0.00391358	1.08853	3730	ANOS1	X
ENSG00000011243	0.280422	5.67568	5.35821	0.000158546	0.00390052	0.91767	26993	AKAP8L	19
ENSG00000011258	0.0629393	5.55183	1.06742	0.306327	0.535224	-6.34461	54799	MBTD1	17
ENSG00000011260	0.137817	7.08197	2.38813	0.033831	0.135178	-4.59948	51096	UTP18	17
ENSG00000011275	0.0102808	6.47677	0.258533	0.800281	0.900997	-7.00811	54476	RNF216	7
ENSG00000011295	0.128205	6.44701	1.93442	0.0764478	0.229691	-5.2896	54902	TTC19	17
ENSG00000011304	-0.0989	8.86386	-2.05604	0.0616916	0.199839	-5.34986	5725	PTBP1	19
ENSG00000011332	-0.0888753	2.82919	-1.15684	0.269358	0.496364	-5.7613	8193	DPF1	19
ENSG00000011347	0.246116	1.30046	1.5704	0.141733	0.337554	-4.94155	9066	SYT7	11
ENSG00000011376	0.0307719	6.02836	0.48053	0.639302	0.802983	-6.8675	23395	LARS2	3
ENSG00000011405	0.0310722	7.37726	0.290226	0.776488	0.888601	-7.09946	5286	PIK3C2A	11
ENSG00000011422	-0.37547	6.37276	-6.2931	3.60224e-05	0.00154968	2.37384	5329	PLAUR	19
ENSG00000011426	-0.146584	9.09063	-3.94037	0.00188104	0.0197193	-1.9371	54443	ANLN	7
ENSG00000011451	0.0344989	5.9362	0.529895	0.605638	0.780703	-6.82974	58525	WIZ	19
ENSG00000011454	0.183854	6.39461	4.216	0.00114073	0.014105	-1.16484	23637	RABGAP1	9
ENSG00000011478	-0.451766	3.01471	-4.63696	0.00054041	0.0086111	-0.0174807	54814	QPCTL	19
ENSG00000011485	-0.0589211	6.28584	-1.08523	0.298675	0.52766	-6.41817	5536	PPP5C	19
ENSG00000011523	-0.163747	4.22571	-2.09298	0.0577615	0.191091	-4.7202	23177	CEP68	2
ENSG00000011566	0.239313	6.1242	4.00754	0.001664	0.0181851	-1.51974	8491	MAP4K3	2
ENSG00000011590	0.13836	0.426346	0.804028	0.436677	0.654005	-5.57178	27033	ZBTB32	19
ENSG00000011638	-0.0599322	3.68928	-0.49674	0.62815	0.795004	-6.47895	57146	LDAF1	16
ENSG00000011677	-0.420135	3.11971	-4.56493	0.00061315	0.00935653	-0.152053	2556	GABRA3	X
ENSG00000012048	0.10843	6.55043	2.01228	0.0666667	0.21015	-5.17626	672	BRCA1	17
ENSG00000012061	-0.265853	6.54265	-4.56729	0.000610613	0.00932979	-0.542258	2067	ERCC1	19
ENSG00000012124	0.394562	2.58185	1.9096	0.0798329	0.235898	-4.70564	933	CD22	19
ENSG00000012171	-0.307556	2.3647	-2.55053	0.0250701	0.111148	-3.61371	7869	SEMA3B	3
ENSG00000012174	0.0413368	4.83627	0.697887	0.498257	0.703682	-6.56496	51360	MBTPS2	X
ENSG00000012211	-0.235916	1.60601	-2.12447	0.0545988	0.183983	-4.18599	4007	PRICKLE3	X
ENSG00000012223	-0.0849405	-2.12881	-0.183323	0.857538	0.932944	-5.26465	4057	LTF	3
ENSG00000012232	-0.351906	5.73663	-6.21164	4.07895e-05	0.00165577	2.29893	2137	EXTL3	8
ENSG00000012660	-0.408397	8.01361	-9.89824	3.30876e-07	9.96397e-05	7.08075	60481	ELOVL5	6
ENSG00000012822	-0.184935	3.3375	-1.78636	0.0987493	0.271148	-5.03763	57658	CALCOCO1	12
ENSG00000012963	-0.333071	6.55056	-7.04137	1.19919e-05	0.000804147	3.48828	55148	UBR7	14
ENSG00000012983	0.154044	7.16992	3.57592	0.00368435	0.0305936	-2.42822	11183	MAP4K5	14
ENSG00000013275	-0.126439	6.60154	-2.04329	0.0631037	0.203062	-5.13114	5704	PSMC4	19
ENSG00000013288	-0.147732	4.74417	-2.44013	0.0307455	0.126884	-4.21773	23324	MAN2B2	4
ENSG00000013306	-0.307229	5.6586	-3.78659	0.00249465	0.0236445	-1.8753	51629	SLC25A39	17
ENSG00000013364	-0.318041	4.46751	-2.51947	0.0265549	0.115274	-4.03312	9961	MVP	16
ENSG00000013374	0.0836293	5.92686	1.37296	0.194328	0.408699	-6.03793	51667	NUB1	7
ENSG00000013375	-0.200667	5.64755	-4.1815	0.0012139	0.0147265	-1.14832	5238	PGM3	6
ENSG00000013392	0.136894	1.89924	1.12179	0.283417	0.511842	-5.60474	112611	RWDD2A	6
ENSG00000013441	0.226239	6.93704	3.57774	0.00367191	0.0305436	-2.40136	1195	CLK1	2
ENSG00000013503	0.178651	6.23478	3.35086	0.00560611	0.0406449	-2.75182	55703	POLR3B	12
ENSG00000013523	0.142689	3.36233	1.9923	0.06906	0.215213	-4.72643	23357	ANGEL1	14
ENSG00000013561	0.202974	5.84697	4.69553	0.000487917	0.00806325	-0.245395	9604	RNF14	5
ENSG00000013563	-0.304243	0.877431	-1.9067	0.0802369	0.236593	-4.38684	1774	DNASE1L1	X
ENSG00000013573	-0.14329	5.28785	-2.43289	0.0311584	0.12809	-4.31018	1663	DDX11	12
ENSG00000013583	-0.291985	4.63087	-3.48209	0.00438752	0.0345626	-2.30516	50865	HEBP1	12
ENSG00000013588	-0.317185	8.66901	-3.63114	0.00332532	0.0286317	-2.47348	9052	GPRC5A	12
ENSG00000013619	-0.0779252	4.55574	-0.974545	0.348603	0.576401	-6.28378	10046	MAMLD1	X
ENSG00000013810	-0.282302	6.93841	-4.52032	0.000663255	0.00984331	-0.664573	10460	TACC3	4
ENSG00000014123	0.30524	5.41123	4.66559	0.000514053	0.0083136	-0.252074	23376	UFL1	6
ENSG00000014138	-0.281396	2.2105	-2.20758	0.0470127	0.166855	-4.16174	23649	POLA2	11
ENSG00000014164	-0.138285	4.69966	-1.82379	0.0926153	0.260175	-5.22682	23144	ZC3H3	8
ENSG00000014216	-0.441848	5.1059	-5.936	6.25385e-05	0.00217196	1.9208	823	CAPN1	11
ENSG00000014641	-0.155628	7.05612	-3.53578	0.00396993	0.0321349	-2.49149	4190	MDH1	2
ENSG00000014824	-0.171708	6.19167	-3.40412	0.0050748	0.0379652	-2.64725	10463	SLC30A9	4
ENSG00000014914	-0.0677741	3.80928	-0.663384	0.519351	0.719045	-6.40268	10903	MTMR11	1
ENSG00000014919	-0.00458423	5.49343	-0.0953418	0.925582	0.966281	-6.9149	1355	COX15	10
ENSG00000015133	-0.0220253	5.66718	-0.382304	0.708774	0.84828	-6.8656	440193	CCDC88C	14
ENSG00000015153	0.00852134	4.64174	0.144084	0.887773	0.948664	-6.77615	10138	YAF2	12
ENSG00000015171	0.103195	7.1771	1.76771	0.10194	0.276528	-5.62815	10771	ZMYND11	10
ENSG00000015413	-1.08837	-1.99406	-1.88962	0.0826573	0.241295	-4.0596	1800	DPEP1	16
ENSG00000015475	-0.28841	4.69588	-4.82824	0.000387711	0.00689361	0.117187	637	BID	22
ENSG00000015479	0.105505	5.55263	1.84808	0.0888206	0.253484	-5.31611	9782	MATR3	5
ENSG00000015532	-0.308839	4.29033	-5.10068	0.000243651	0.00509245	0.631998	64132	XYLT2	17
ENSG00000015568	-0.0858514	1.15708	-0.301579	0.768022	0.883854	-6.00985	84220	RGPD5	2
ENSG00000015676	-0.0830312	6.03285	-1.7666	0.102132	0.276713	-5.50083	23386	NUDCD3	7
ENSG00000016402	-0.0593435	-0.973456	-0.27169	0.790376	0.895597	-5.49867	53832	IL20RA	6
ENSG00000016864	-0.172132	5.44113	-3.26892	0.00653555	0.0450669	-2.81115	55830	GLT8D1	3
ENSG00000017260	-0.0126947	7.58888	-0.297324	0.771192	0.88573	-7.1202	27032	ATP2C1	3
ENSG00000017427	-0.131319	-1.24798	-0.570984	0.578315	0.761717	-5.32254	3479	IGF1	12
ENSG00000017797	-0.106038	6.89656	-1.92298	0.077991	0.232167	-5.35711	10928	RALBP1	18
ENSG00000018189	0.00227963	5.4913	0.0350696	0.972588	0.988636	-6.91882	22902	RUFY3	4
ENSG00000018236	-0.123012	2.61974	-1.15701	0.269292	0.496351	-5.71753	1272	CNTN1	12
ENSG00000018280	0.158087	-1.77255	0.507934	0.620504	0.790139	-5.24309	6556	SLC11A1	2
ENSG00000018408	-0.0655631	7.00639	-1.10586	0.289992	0.518675	-6.47769	25937	WWTR1	3
ENSG00000018510	0.0573754	7.78462	1.62991	0.128499	0.317544	-5.89644	8540	AGPS	2
ENSG00000018610	0.0336053	4.59235	0.334063	0.743971	0.869306	-6.71943	63932	STEEP1	X
ENSG00000018699	0.242203	5.95231	3.86853	0.00214569	0.0213991	-1.75798	55622	TTC27	2
ENSG00000019102	-0.332461	0.863654	-2.14554	0.0525735	0.179805	-4.02405	23584	VSIG2	11
ENSG00000019144	-0.311716	4.75576	-5.90761	6.53919e-05	0.00222876	1.90769	23187	PHLDB1	11
ENSG00000019186	-0.401368	6.34103	-7.33891	7.90196e-06	0.000604987	3.93003	1591	CYP24A1	20
ENSG00000019485	-0.0508251	3.15002	-0.538005	0.600194	0.777269	-6.34663	56981	PRDM11	11
ENSG00000019549	0.481337	4.86729	3.38256	0.00528343	0.0390521	-2.52393	6591	SNAI2	8
ENSG00000019582	0.0575188	3.72412	0.324531	0.751	0.87307	-6.56042	972	CD74	5
ENSG00000019995	0.279433	5.57902	5.72907	8.67957e-05	0.00268165	1.54134	54764	ZRANB1	10
ENSG00000020129	-0.041195	5.09227	-0.365902	0.720667	0.854933	-6.78952	23154	NCDN	1
ENSG00000020181	-0.590495	-0.323801	-2.8192	0.0151919	0.0794843	-2.84054	25960	ADGRA2	8
ENSG00000020256	-0.0212536	3.77556	-0.295143	0.772818	0.886682	-6.57985	55734	ZFP64	20
ENSG00000020426	0.205331	6.02185	4.6681	0.000511802	0.00829673	-0.311849	4331	MNAT1	14
ENSG00000020577	0.000338287	7.20718	0.00532835	0.995834	0.997806	-7.12592	23034	SAMD4A	14
ENSG00000020922	-0.162725	6.60948	-3.97182	0.00177602	0.0189966	-1.635	4361	MRE11	11
ENSG00000021300	0.590802	0.639749	2.13069	0.0539928	0.182745	-4.01111	58473	PLEKHB1	11
ENSG00000021355	0.143103	4.91182	1.39069	0.189019	0.401619	-5.87342	1992	SERPINB1	6
ENSG00000021574	0.0778569	5.68656	1.6757	0.119065	0.302753	-5.59261	6683	SPAST	2
ENSG00000021645	0.0262912	3.58447	0.362037	0.723481	0.856687	-6.51872	9369	NRXN3	14
ENSG00000021762	-0.460483	2.16353	-3.58659	0.00361199	0.0302241	-1.75716	114879	OSBPL5	11
ENSG00000021776	0.110433	7.06702	2.37807	0.0344615	0.136799	-4.61545	9716	AQR	15
ENSG00000021826	0.0373916	4.34973	0.644804	0.530922	0.727739	-6.51742	1373	CPS1	2
ENSG00000022267	-0.33241	3.44073	-1.81536	0.0939662	0.262593	-5.01236	2273	FHL1	X
ENSG00000022277	0.0537061	6.60413	1.0994	0.292692	0.521588	-6.43997	51507	RTF2	20
ENSG00000022567	-0.706648	3.57211	-9.62965	4.47435e-07	0.000113239	6.77858	57210	SLC45A4	8
ENSG00000022840	0.0505033	7.74616	1.13145	0.279488	0.507404	-6.53008	9921	RNF10	12
ENSG00000022976	0.157021	4.22697	2.48169	0.0284763	0.120375	-4.06209	55778	ZNF839	14
ENSG00000023041	-0.151474	6.55237	-2.81039	0.0154445	0.0803464	-3.78612	64429	ZDHHC6	10
ENSG00000023171	0.785068	-0.73846	3.57431	0.00369537	0.0306744	-1.74124	57476	GRAMD1B	11
ENSG00000023191	0.0484065	5.70274	0.739682	0.473404	0.683366	-6.66153	6050	RNH1	11
ENSG00000023228	-0.0459848	7.72276	-1.25363	0.233332	0.456169	-6.38719	4719	NDUFS1	2
ENSG00000023287	0.258126	7.14584	2.95097	0.0118671	0.0675432	-3.59071	9821	RB1CC1	8
ENSG00000023318	-0.0476525	6.10123	-1.09128	0.296111	0.524924	-6.38964	23071	ERP44	9
ENSG00000023330	0.0438937	6.08811	0.754257	0.464921	0.676938	-6.6994	211	ALAS1	3
ENSG00000023445	0.655898	7.13727	8.36068	2.04634e-06	0.000267486	5.26258	330	BIRC3	11
ENSG00000023516	0.0826787	7.85164	1.95216	0.0741098	0.225054	-5.41275	11215	AKAP11	13
ENSG00000023572	0.118419	5.45663	1.78334	0.0992589	0.271859	-5.40222	51022	GLRX2	1
ENSG00000023608	0.34497	9.07504	7.76331	4.44185e-06	0.000426077	4.32854	6617	SNAPC1	14
ENSG00000023697	-0.15428	4.90699	-2.92303	0.0125057	0.0700517	-3.37683	51071	DERA	12
ENSG00000023734	0.0659921	7.9217	1.50358	0.157978	0.360335	-6.08818	11171	STRAP	12
ENSG00000023839	0.319057	2.39791	2.30365	0.0394868	0.149457	-4.03945	1244	ABCC2	10
ENSG00000023892	-0.478189	2.96103	-5.24406	0.000191593	0.00437994	0.997801	50619	DEF6	6
ENSG00000023902	-0.441772	2.656	-3.44576	0.00469512	0.0361011	-2.07272	51177	PLEKHO1	1
ENSG00000023909	-0.116133	6.26494	-1.16725	0.265285	0.491789	-6.32578	2730	GCLM	1
ENSG00000024048	0.0364343	6.83278	0.719745	0.485162	0.693256	-6.81201	23304	UBR2	6
ENSG00000024422	-0.403401	5.9942	-4.91026	0.000336751	0.00625651	0.11941	30846	EHD2	19
ENSG00000024526	-0.0176872	7.4346	-0.274228	0.78847	0.894873	-7.11048	55635	DEPDC1	1
ENSG00000024862	0.163297	3.43621	1.95061	0.074312	0.225438	-4.80618	25901	CCDC28A	6
ENSG00000025039	-0.166146	4.28486	-1.70941	0.112516	0.293013	-5.32751	58528	RRAGD	6
ENSG00000025156	0.047702	5.43681	0.916848	0.376886	0.602805	-6.47669	3298	HSF2	6
ENSG00000025293	0.0449102	6.98686	0.936909	0.366876	0.593549	-6.64635	51230	PHF20	20
ENSG00000025423	-0.381089	-0.723963	-0.915224	0.377705	0.603465	-5.21482	8630	HSD17B6	12
ENSG00000025434	0.102716	2.12121	0.85611	0.40834	0.629702	-5.90485	10062	NR1H3	11
ENSG00000025708	0.283015	0.521577	1.67212	0.119781	0.303822	-4.6548	1890	TYMP	22
ENSG00000025770	-0.20134	4.79794	-2.52805	0.0261365	0.114152	-4.0713	29781	NCAPH2	22
ENSG00000025772	-0.127019	6.98108	-1.64632	0.125045	0.312104	-5.78627	10953	TOMM34	20
ENSG00000025796	0.0494345	7.08594	1.12646	0.281514	0.509777	-6.46414	11231	SEC63	6
ENSG00000025800	-0.0459673	7.76945	-0.738852	0.47389	0.683636	-6.89991	23633	KPNA6	1
ENSG00000026025	0.0166624	10.516	0.477347	0.641503	0.804415	-7.35539	7431	VIM	10
ENSG00000026036	-0.0820369	1.1028	-0.603242	0.557331	0.746263	-5.86042	100533107	RTEL1-TNFRSF6B	20
ENSG00000026103	-0.429375	2.88552	-4.37513	0.000857896	0.0116314	-0.455031	355	FAS	10
ENSG00000026297	0.059517	2.32818	0.674247	0.512654	0.714388	-6.08807	8635	RNASET2	6
ENSG00000026508	-0.177185	10.3703	-2.84409	0.0144999	0.0772353	-4.11604	960	CD44	11
ENSG00000026652	-0.151265	4.37936	-1.41783	0.181126	0.390838	-5.7481	56895	AGPAT4	6
ENSG00000026751	0.297139	2.75469	2.70492	0.0188102	0.0920711	-3.41419	57823	SLAMF7	1
ENSG00000026950	-0.393704	2.44638	-1.70556	0.113247	0.294034	-4.97935	11119	BTN3A1	6
ENSG00000027001	-0.0328772	3.58324	-0.454584	0.657344	0.814745	-6.47864	4285	MIPEP	13
ENSG00000027075	0.17048	3.60129	1.67347	0.119511	0.303535	-5.25536	5583	PRKCH	14
ENSG00000027644	0.638254	-2.36696	1.56085	0.143964	0.340785	-4.38892	3645	INSRR	1
ENSG00000027697	0.0209167	5.06029	0.296218	0.772016	0.886215	-6.80927	3459	IFNGR1	6
ENSG00000027847	0.134445	3.1281	1.26333	0.229941	0.452482	-5.70178	11285	B4GALT7	5
ENSG00000027869	0.0794118	0.464806	0.427306	0.676557	0.827719	-5.80444	9047	SH2D2A	1
ENSG00000028116	0.153771	5.25165	2.93347	0.012263	0.0690499	-3.4068	7444	VRK2	2
ENSG00000028203	0.171102	7.13476	4.34295	0.000908573	0.0121224	-1.00533	55591	VEZT	12
ENSG00000028277	0.0814075	5.00289	0.698869	0.497664	0.70343	-6.59105	5452	POU2F2	19
ENSG00000028310	0.0760702	6.14642	1.3009	0.217188	0.436984	-6.15486	65980	BRD9	5
ENSG00000028528	-0.0754594	6.62606	-1.82054	0.0931336	0.261105	-5.48731	6642	SNX1	15
ENSG00000028839	-0.00206211	4.5061	-0.0284536	0.977758	0.991342	-6.76303	9519	TBPL1	6
ENSG00000029153	-0.243564	7.4386	-5.16748	0.000217761	0.00477909	0.431607	56938	ARNTL2	12
ENSG00000029363	0.188762	8.47948	2.91581	0.0126761	0.0707235	-3.79231	9774	BCLAF1	6
ENSG00000029364	-0.169078	7.17017	-3.38249	0.0052841	0.0390521	-2.78966	55334	SLC39A9	14
ENSG00000029534	-0.201599	0.0485495	-1.07523	0.302955	0.531555	-5.25127	286	ANK1	8
ENSG00000029639	-0.0159753	3.9056	-0.213441	0.834487	0.920952	-6.62732	51106	TFB1M	6
ENSG00000029725	0.0718123	7.24531	1.66847	0.120513	0.304828	-5.78295	9135	RABEP1	17
ENSG00000029993	-0.32953	5.74134	-6.7338	1.86783e-05	0.00103094	3.09478	3149	HMGB3	X
ENSG00000030066	-0.0166912	7.82733	-0.236525	0.816927	0.910276	-7.16335	23279	NUP160	11
ENSG00000030110	-0.173127	4.20922	-2.08478	0.058614	0.193161	-4.73067	578	BAK1	6
ENSG00000030304	0.0620423	1.6247	0.493636	0.630278	0.796596	-6.03961	4593	MUSK	9
ENSG00000030419	0.0395082	5.094	0.221691	0.8282	0.917394	-6.83506	22807	IKZF2	2
ENSG00000030582	-0.248756	5.685	-3.91928	0.00195507	0.0202223	-1.63343	2896	GRN	17
ENSG00000031003	0.201869	6.38833	2.70103	0.0189473	0.09252	-3.96756	51306	FAM13B	5
ENSG00000031081	-0.416718	5.31217	-6.85344	1.56979e-05	0.000930749	3.30414	57514	ARHGAP31	3
ENSG00000031691	-0.116438	5.65093	-2.03908	0.0635777	0.204171	-5.02524	55166	CENPQ	6
ENSG00000031698	-0.232299	7.46094	-4.95229	0.000313405	0.00595996	0.0549761	6301	SARS1	1
ENSG00000031823	-0.0655452	5.9006	-0.924692	0.372949	0.598803	-6.5308	8498	RANBP3	19
ENSG00000032219	-0.0246996	5.34408	-0.274436	0.788315	0.894803	-6.85833	5926	ARID4A	14
ENSG00000032389	0.00288771	5.19849	0.052878	0.95868	0.982252	-6.87564	7260	EIPR1	2
ENSG00000032444	-0.322739	5.19248	-6.15301	4.46317e-05	0.00174924	2.25422	10908	PNPLA6	19
ENSG00000032742	0.127626	3.98334	1.60843	0.133147	0.324448	-5.41965	8100	IFT88	13
ENSG00000033011	-0.0915805	3.87883	-0.921173	0.374712	0.600577	-6.20984	56052	ALG1	16
ENSG00000033030	0.0463977	6.10798	0.948664	0.361097	0.588431	-6.53436	55596	ZCCHC8	12
ENSG00000033050	-0.112686	5.13103	-1.36749	0.195993	0.411061	-5.93597	10061	ABCF2	7
ENSG00000033100	-0.310274	5.19224	-5.05026	0.000265323	0.00534439	0.444562	54480	CHPF2	7
ENSG00000033122	-0.0837056	2.6306	-0.750946	0.46684	0.678402	-6.09726	57554	LRRC7	1
ENSG00000033170	-0.29158	6.73224	-6.79201	1.71594e-05	0.000994141	3.10713	2530	FUT8	14
ENSG00000033178	0.125898	8.18432	3.60654	0.0034806	0.0296102	-2.47207	55236	UBA6	4
ENSG00000033327	-0.286061	4.64333	-2.63473	0.0214394	0.100008	-3.85719	9846	GAB2	11
ENSG00000033627	-0.00102241	6.30916	-0.0216173	0.983101	0.993246	-7.02396	535	ATP6V0A1	17
ENSG00000033800	-0.0299614	6.14368	-0.699781	0.497114	0.702945	-6.74675	8554	PIAS1	15
ENSG00000033867	0.23562	8.59483	4.72119	0.000466616	0.00780646	-0.460605	9497	SLC4A7	3
ENSG00000034053	0.0437579	3.28799	0.563525	0.583227	0.765135	-6.36107	321	APBA2	15
ENSG00000034152	0.0383738	6.22183	0.492174	0.631282	0.797473	-6.88518	5606	MAP2K3	17
ENSG00000034510	-0.268329	8.70222	-1.98639	0.0697833	0.216616	-5.44626	9168	TMSB10	2
ENSG00000034533	0.08891	3.6487	1.28608	0.222147	0.443358	-5.77813	28990	ASTE1	3
ENSG00000034677	0.0713353	5.79943	1.47553	0.165259	0.370583	-5.88764	25897	RNF19A	8
ENSG00000034693	0.104775	4.39502	1.55963	0.14425	0.341091	-5.56167	8504	PEX3	6
ENSG00000034713	-0.0344347	5.46342	-0.614265	0.550257	0.741686	-6.71646	11345	GABARAPL2	16
ENSG00000035115	-0.226983	4.45245	-3.13245	0.00844171	0.0537981	-2.92398	26751	SH3YL1	2
ENSG00000035141	-0.0792892	7.38877	-1.5021	0.158356	0.360772	-6.03311	84908	FAM136A	2
ENSG00000035403	-0.284693	8.18272	-4.65227	0.000526146	0.00844602	-0.544741	7414	VCL	10
ENSG00000035499	-0.439752	5.0834	-8.32136	2.15078e-06	0.00027362	5.31501	55789	DEPDC1B	5
ENSG00000035664	0.0108749	-0.0479584	0.0547328	0.957232	0.981703	-5.76872	23604	DAPK2	15
ENSG00000035681	0.0655943	6.20337	1.53184	0.150923	0.35063	-5.86065	8439	NSMAF	8
ENSG00000035687	-0.169179	6.45304	-2.45246	0.0300547	0.125022	-4.4183	159	ADSS2	1
ENSG00000035720	-0.164522	-1.06215	-0.650848	0.527142	0.725064	-5.32113	26228	STAP1	4
ENSG00000035862	-0.612134	6.99758	-4.53655	0.000644549	0.00967434	-0.639614	7077	TIMP2	17
ENSG00000035928	0.251798	7.41441	6.63729	2.15194e-05	0.00110811	2.82137	5981	RFC1	4
ENSG00000036054	0.139418	6.58302	2.47153	0.029016	0.122175	-4.39949	55773	TBC1D23	3
ENSG00000036257	0.101956	7.74774	2.66964	0.0200898	0.095875	-4.16785	8452	CUL3	2
ENSG00000036448	0.237715	1.20123	1.79034	0.0980799	0.27006	-4.61777	9172	MYOM2	8
ENSG00000036549	0.241714	7.68929	5.07009	0.000256567	0.0052258	0.239587	26009	ZZZ3	1
ENSG00000036672	0.316424	-0.0605254	2.01079	0.0668432	0.210478	-4.08368	9099	USP2	11
ENSG00000037042	0.0792271	2.82864	0.907694	0.381517	0.606866	-6.01041	27175	TUBG2	17
ENSG00000037241	-0.0362657	5.28403	-0.590544	0.565542	0.752138	-6.70564	51121	RPL26L1	5
ENSG00000037474	0.11786	7.12003	1.58765	0.13778	0.331124	-5.88555	54888	NSUN2	5
ENSG00000037637	-0.0285556	4.47802	-0.445141	0.663967	0.819156	-6.65346	54455	FBXO42	1
ENSG00000037749	0.00593234	6.64803	0.125908	0.901844	0.955127	-7.05505	4238	MFAP3	5
ENSG00000037757	-0.38043	3.09339	-5.15518	0.000222302	0.00482066	0.842837	84245	MRI1	19
ENSG00000037897	0.183084	3.47561	1.61561	0.131577	0.322083	-5.31352	4234	METTL1	12
ENSG00000037965	0.435249	1.48985	2.87468	0.0136921	0.0742838	-2.91917	3224	HOXC8	12
ENSG00000038002	0.152742	3.42749	1.4227	0.17974	0.389508	-5.56461	175	AGA	4
ENSG00000038210	-0.436315	5.172	-8.12982	2.7477e-06	0.000312764	5.06706	55300	PI4K2B	4
ENSG00000038219	0.164441	8.03911	2.67687	0.0198206	0.0950478	-4.18482	259282	BOD1L1	4
ENSG00000038274	-0.0108786	6.6435	-0.2406	0.813837	0.908634	-7.03201	27430	MAT2B	5
ENSG00000038358	-0.0943203	5.42931	-1.45917	0.169633	0.376592	-5.85991	23644	EDC4	16
ENSG00000038382	0.379793	8.54241	9.31568	6.42122e-07	0.000137622	6.37003	7204	TRIO	5
ENSG00000038427	0.0140709	0.381823	0.0748823	0.941515	0.974023	-5.8722	1462	VCAN	5
ENSG00000038532	-0.0231092	5.02614	-0.394468	0.700004	0.842981	-6.76788	23274	CLEC16A	16
ENSG00000039123	0.304915	6.92146	6.48092	2.71404e-05	0.00128863	2.62062	23517	MTREX	5
ENSG00000039139	0.442726	3.45439	4.25724	0.00105924	0.0133613	-0.731074	1767	DNAH5	5
ENSG00000039319	-0.0329366	6.59518	-0.546003	0.59485	0.773051	-6.89934	9765	ZFYVE16	5
ENSG00000039523	-0.240232	5.92205	-4.69815	0.000485692	0.0080408	-0.247579	79567	RIPOR1	16
ENSG00000039560	-0.0326425	7.10635	-0.751974	0.466243	0.678053	-6.81783	26064	RAI14	5
ENSG00000039650	-0.047424	4.78039	-0.693689	0.500795	0.705509	-6.5584	11284	PNKP	19
ENSG00000040199	-0.065937	5.31906	-1.1163	0.285671	0.514	-6.25973	23035	PHLPP2	16
ENSG00000040275	0.021149	7.45736	0.406846	0.691127	0.836577	-7.06493	54908	SPDL1	5
ENSG00000040341	-0.195139	5.01044	-2.66741	0.0201733	0.0961679	-3.85485	27067	STAU2	8
ENSG00000040487	-0.22546	2.40075	-2.29529	0.0400928	0.150728	-4.05252	54896	SLC66A1	1
ENSG00000040531	-0.0392692	3.84061	-0.586291	0.568306	0.753897	-6.45857	1497	CTNS	17
ENSG00000040608	0.222786	-1.59426	0.679423	0.509481	0.711759	-5.19423	65078	RTN4R	22
ENSG00000040633	-0.220049	5.24698	-4.08138	0.00145494	0.0166489	-1.28441	79142	PHF23	17
ENSG00000040731	-0.207638	-0.407491	-0.882037	0.394703	0.618209	-5.31635	1008	CDH10	5
ENSG00000040933	-0.0417939	4.91563	-0.729796	0.479213	0.688309	-6.55413	3631	INPP4A	2
ENSG00000041353	-0.0172999	5.09484	-0.121393	0.905345	0.95632	-6.85333	5874	RAB27B	18
ENSG00000041357	-0.0578037	7.50053	-1.3876	0.189936	0.402941	-6.19696	5685	PSMA4	15
ENSG00000041515	0.735656	2.30256	4.02256	0.0016191	0.0178057	-1.00753	23026	MYO16	13
ENSG00000041802	0.114645	6.86592	1.66371	0.121475	0.306304	-5.74874	55341	LSG1	3
ENSG00000041880	-0.111386	3.16346	-1.31005	0.214169	0.432676	-5.65221	10039	PARP3	3
ENSG00000041982	-0.0116762	8.90004	-0.0829265	0.935247	0.971086	-7.30421	3371	TNC	9
ENSG00000041988	0.206305	2.78427	1.92866	0.0772215	0.231111	-4.71589	90326	THAP3	1
ENSG00000042062	-0.191923	1.93146	-1.62115	0.130377	0.32062	-4.99787	140876	RIPOR3	20
ENSG00000042088	-0.0253717	6.32626	-0.482577	0.637889	0.802056	-6.90244	55775	TDP1	14
ENSG00000042286	-0.236475	4.6356	-3.45157	0.00464448	0.0358741	-2.36271	84883	AIFM2	10
ENSG00000042317	0.368982	2.59836	3.92431	0.00193715	0.0200805	-1.21456	55812	SPATA7	14
ENSG00000042429	-0.0749959	4.66986	-1.12086	0.283801	0.512225	-6.15336	9440	MED17	11
ENSG00000042445	-0.431474	4.44044	-2.36631	0.0352125	0.138647	-4.2943	54884	RETSAT	2
ENSG00000042493	-0.326781	6.00817	-4.20029	0.00117347	0.0144049	-1.15262	822	CAPG	2
ENSG00000042753	-0.409444	6.41794	-7.13851	1.04523e-05	0.000733508	3.6387	1175	AP2S1	19
ENSG00000042781	-0.325029	0.88818	-1.40708	0.18422	0.394583	-5.06372	7399	USH2A	1
ENSG00000042832	0.834729	-2.19295	1.95051	0.0743246	0.225447	-3.99107	7038	TG	8
ENSG00000043093	-0.130639	7.02717	-2.58846	0.023366	0.105781	-4.23869	54165	DCUN1D1	3
ENSG00000043143	-0.18704	6.04677	-3.66069	0.00314804	0.0276558	-2.15332	23338	JADE2	5
ENSG00000043355	0.030021	4.72125	0.449426	0.660958	0.817123	-6.69392	7546	ZIC2	13
ENSG00000043514	0.330976	5.61867	4.1109	0.00137911	0.0160671	-1.27469	54802	TRIT1	1
ENSG00000043591	-0.217804	0.709113	-1.52472	0.152674	0.353372	-4.8823	153	ADRB1	10
ENSG00000044090	-0.0223547	4.07323	-0.334937	0.743327	0.86881	-6.62425	9820	CUL7	6
ENSG00000044115	-0.0211447	8.80791	-0.568571	0.579902	0.762956	-7.12639	1495	CTNNA1	5
ENSG00000044446	-0.0895541	3.94319	-1.26216	0.230348	0.452966	-5.86238	5256	PHKA2	X
ENSG00000044524	0.72936	0.40385	2.15437	0.0517451	0.177995	-3.93683	2042	EPHA3	3
ENSG00000044574	-0.164585	10.261	-3.01984	0.0104283	0.0618983	-3.77919	3309	HSPA5	9
ENSG00000046604	-0.093298	7.53932	-1.41461	0.18205	0.392119	-6.16603	1829	DSG2	18
ENSG00000046647	0.462059	1.61453	3.53872	0.00394822	0.0320355	-1.78274	54960	GEMIN8	X
ENSG00000046651	0.241977	4.9677	3.77324	0.00255677	0.0240338	-1.81607	8481	OFD1	X
ENSG00000046653	-0.521441	2.12832	-4.67248	0.000507909	0.00827046	0.110764	2824	GPM6B	X
ENSG00000047056	-0.222088	4.96083	-4.07236	0.00147894	0.0168425	-1.26506	22884	WDR37	10
ENSG00000047188	0.185456	6.49942	3.80269	0.00242177	0.0231474	-1.93774	64848	YTHDC2	5
ENSG00000047230	-0.0585448	3.75566	-0.690336	0.502829	0.707159	-6.37349	56474	CTPS2	X
ENSG00000047249	-0.132548	4.65694	-2.12809	0.0542449	0.183204	-4.73508	51606	ATP6V1H	8
ENSG00000047315	-0.0392612	8.29408	-1.17827	0.261029	0.487623	-6.536	5431	POLR2B	4
ENSG00000047346	0.44932	4.33308	5.32721	0.000166882	0.00399811	1.00629	56204	FAM214A	15
ENSG00000047365	0.155599	6.25123	2.44906	0.0302438	0.12556	-4.40222	116984	ARAP2	4
ENSG00000047410	0.0767639	8.58885	1.36487	0.196791	0.411973	-6.34187	7175	TPR	1
ENSG00000047457	0.0124897	0.342355	0.0550554	0.95698	0.981698	-5.86402	1356	CP	3
ENSG00000047578	0.198094	4.22748	2.86317	0.0139908	0.0752856	-3.38166	23247	KATNIP	16
ENSG00000047579	0.0337566	4.32614	0.535746	0.601708	0.778307	-6.57984	84062	DTNBP1	6
ENSG00000047597	-0.00371641	4.0152	-0.0289356	0.977381	0.991256	-6.67233	7504	XK	X
ENSG00000047617	0.223658	1.1518	1.28851	0.22133	0.442442	-5.2618	57101	ANO2	12
ENSG00000047621	0.169405	5.44186	2.45916	0.0296858	0.123899	-4.28571	57102	C12orf4	12
ENSG00000047634	-0.0606245	5.5561	-0.775519	0.452717	0.667088	-6.61378	6322	SCML1	X
ENSG00000047644	-0.546491	5.4346	-6.22648	3.98735e-05	0.00164972	2.34911	55841	WWC3	X
ENSG00000047648	1.62079	-0.705376	2.15997	0.0512275	0.176803	-3.77944	395	ARHGAP6	X
ENSG00000047662	0.0249299	1.12873	0.201403	0.843683	0.925779	-6.02934	27146	FAM184B	4
ENSG00000047849	-0.266755	8.55893	-3.4459	0.00469388	0.0361011	-2.8102	4134	MAP4	3
ENSG00000047932	-0.0287985	6.35012	-0.60989	0.553059	0.743307	-6.83242	57120	GOPC	6
ENSG00000048028	-0.143757	5.61825	-2.19117	0.0484269	0.170334	-4.76919	57646	USP28	11
ENSG00000048052	0.675154	6.71354	9.19078	7.43308e-07	0.000151139	6.31654	9734	HDAC9	7
ENSG00000048140	-0.196706	4.73908	-2.81496	0.0153128	0.0798185	-3.54838	26262	TSPAN17	5
ENSG00000048162	0.00191212	6.11336	0.0275414	0.978471	0.991632	-7.0002	51491	NOP16	5
ENSG00000048342	0.0317098	5.8192	0.648183	0.528807	0.72622	-6.74217	57545	CC2D2A	4
ENSG00000048392	0.166354	5.18309	2.78797	0.0161062	0.0828467	-3.66286	50484	RRM2B	8
ENSG00000048405	0.246075	6.35013	4.58275	0.000594262	0.00913275	-0.496607	168850	ZNF800	7
ENSG00000048471	-0.134724	3.30118	-1.18266	0.259348	0.485933	-5.82842	92017	SNX29	16
ENSG00000048540	0.317828	1.58496	2.38636	0.0339409	0.135443	-3.75997	55885	LMO3	12
ENSG00000048544	0.0513228	7.29713	1.12834	0.280748	0.508799	-6.48508	55173	MRPS10	6
ENSG00000048649	0.0657695	7.531	1.69226	0.115807	0.297779	-5.77865	51773	RSF1	11
ENSG00000048707	0.100808	6.06181	2.33456	0.0373195	0.143724	-4.57992	55187	VPS13D	1
ENSG00000048740	0.157048	5.34367	1.7391	0.107014	0.284581	-5.45309	10659	CELF2	10
ENSG00000048828	0.0778958	8.46385	1.57423	0.140846	0.336114	-6.04752	23196	FAM120A	9
ENSG00000048991	-0.0997616	6.48001	-1.68214	0.117789	0.300955	-5.67862	23518	R3HDM1	2
ENSG00000049089	-0.230773	0.0167877	-1.19385	0.255102	0.481184	-5.12559	1298	COL9A2	1
ENSG00000049130	0.192018	4.93257	2.28337	0.040973	0.1528	-4.51818	4254	KITLG	12
ENSG00000049167	-0.0278896	5.92886	-0.345036	0.735909	0.863874	-6.91397	1161	ERCC8	5
ENSG00000049192	0.151564	8.41842	1.83651	0.0906097	0.256864	-5.65439	11174	ADAMTS6	5
ENSG00000049239	-0.181399	3.38938	-1.84104	0.0899049	0.255567	-4.9652	9563	H6PD	1
ENSG00000049245	-0.163885	6.18806	-3.01156	0.0105917	0.0626497	-3.37635	9341	VAMP3	1
ENSG00000049246	0.0915886	3.86843	1.15122	0.271574	0.498942	-5.97593	8863	PER3	1
ENSG00000049249	0.818275	0.366074	4.66792	0.000511963	0.00829673	0.0384247	3604	TNFRSF9	1
ENSG00000049323	0.000764307	4.22734	0.00466505	0.996353	0.998031	-6.71276	4052	LTBP1	2
ENSG00000049449	-0.119179	6.58087	-1.0773	0.302065	0.530772	-6.46055	5954	RCN1	11
ENSG00000049541	-0.124595	5.9269	-1.73374	0.107988	0.286052	-5.53696	5982	RFC2	7
ENSG00000049618	0.0103032	6.23405	0.215346	0.833035	0.919965	-6.99043	57492	ARID1B	6
ENSG00000049656	-0.0740298	6.8178	-0.898653	0.386128	0.611421	-6.66272	81037	CLPTM1L	5
ENSG00000049759	0.19751	9.76732	4.57009	0.000607623	0.00929007	-0.844372	23327	NEDD4L	18
ENSG00000049768	-0.570821	-1.9709	-1.76269	0.102813	0.277693	-4.20142	50943	FOXP3	X
ENSG00000049769	0.0892643	0.447377	0.573513	0.576656	0.760288	-5.72878	89801	PPP1R3F	X
ENSG00000049860	-0.0194677	6.58605	-0.201447	0.843649	0.925779	-7.03467	3074	HEXB	5
ENSG00000049883	0.234902	5.21427	2.25335	0.0432711	0.158348	-4.61031	79810	PTCD2	5
ENSG00000050130	-0.192225	5.43704	-3.42734	0.00485939	0.0369344	-2.5163	51528	JKAMP	14
ENSG00000050165	0.383547	0.709422	1.59159	0.136892	0.329722	-4.7969	27122	DKK3	11
ENSG00000050327	0.13377	1.71337	0.962116	0.354564	0.582395	-5.72287	7984	ARHGEF5	7
ENSG00000050344	-0.187879	6.56895	-1.63032	0.128413	0.317463	-5.76359	9603	NFE2L3	7
ENSG00000050393	-0.17055	6.30166	-3.8735	0.00212618	0.0213156	-1.78546	63933	MCUR1	6
ENSG00000050405	0.333303	8.3512	10.0516	2.79324e-07	9.1029e-05	7.23683	51474	LIMA1	12
ENSG00000050426	-0.108937	5.0647	-1.943	0.0753094	0.227419	-5.0984	25875	LETMD1	12
ENSG00000050438	-0.57224	1.98396	-4.30737	0.000968219	0.0125769	-0.490948	9498	SLC4A8	12
ENSG00000050628	0.488348	-1.58479	1.89416	0.0820075	0.240213	-4.07222	5733	PTGER3	1
ENSG00000050730	0.346279	1.15809	0.825492	0.424847	0.644024	-5.7178	79931	TNIP3	4
ENSG00000050748	-0.305538	6.02251	-5.86457	6.99831e-05	0.00232203	1.72246	5601	MAPK9	5
ENSG00000050820	-0.122979	5.85807	-2.52036	0.0265112	0.115171	-4.22972	9564	BCAR1	16
ENSG00000051009	-0.0644916	4.13095	-1.06745	0.306317	0.535224	-6.1145	84067	FHIP1B	11
ENSG00000051108	0.140722	6.29187	2.96941	0.0114634	0.0660967	-3.46622	9709	HERPUD1	16
ENSG00000051128	-0.168818	2.80419	-1.89295	0.0821801	0.240564	-4.77352	9454	HOMER3	19
ENSG00000051180	-0.316198	4.4157	-4.81842	0.000394332	0.00695416	0.133936	5888	RAD51	15
ENSG00000051341	-0.0686175	6.6112	-1.21152	0.248507	0.474129	-6.31526	10721	POLQ	3
ENSG00000051382	-0.0484552	6.63486	-1.05302	0.31262	0.541795	-6.49224	5291	PIK3CB	3
ENSG00000051523	-0.328076	3.896	-3.35381	0.00557527	0.0405096	-2.42969	1535	CYBA	16
ENSG00000051596	-0.172818	5.33884	-2.06682	0.0605191	0.197442	-4.93793	84321	THOC3	5
ENSG00000051620	-0.0597676	5.2858	-0.890425	0.390358	0.614827	-6.47875	23593	HEBP2	6
ENSG00000051825	-0.0933192	7.16553	-2.32095	0.0382598	0.146232	-4.72487	10198	MPHOSPH9	12
ENSG00000052126	0.0309056	5.87933	0.504876	0.622588	0.791407	-6.83609	54477	PLEKHA5	12
ENSG00000052723	-0.0698364	6.78435	-1.7039	0.113564	0.29443	-5.68064	80143	SIKE1	1
ENSG00000052749	0.0562405	6.3043	0.621839	0.545426	0.738084	-6.81947	23223	RRP12	10
ENSG00000052795	-0.113136	5.45568	-1.69654	0.114977	0.296607	-5.53091	57600	FNIP2	4
ENSG00000052802	-0.714126	6.23018	-7.46531	6.64094e-06	0.000557229	4.11638	6307	MSMO1	4
ENSG00000052841	0.182625	7.27559	1.56063	0.144014	0.340837	-5.94033	55761	TTC17	11
ENSG00000052850	0.864366	-0.175253	4.23263	0.00110712	0.0138149	-0.691411	60529	ALX4	11
ENSG00000053254	-0.169728	6.51439	-2.42905	0.0313795	0.128732	-4.46623	1112	FOXN3	14
ENSG00000053371	-0.308291	4.00237	-4.1303	0.00133152	0.0156972	-1.03002	8574	AKR7A2	1
ENSG00000053372	0.027747	6.70914	0.281909	0.78271	0.891581	-7.02799	51154	MRTO4	1
ENSG00000053438	0.862668	2.44406	9.68024	4.22499e-07	0.000109253	6.57813	4826	NNAT	20
ENSG00000053501	0.273829	3.69063	3.63448	0.00330478	0.0285412	-1.88668	55850	USE1	19
ENSG00000053524	0.271826	0.369596	1.52952	0.151492	0.351593	-4.81195	23101	MCF2L2	3
ENSG00000053702	0.174589	1.40757	1.37015	0.195181	0.41001	-5.21862	83714	NRIP2	12
ENSG00000053747	-0.0552505	4.87641	-0.629985	0.540256	0.734222	-6.61766	3909	LAMA3	18
ENSG00000053770	-0.0594023	5.8859	-1.29051	0.220655	0.441606	-6.13522	55745	AP5M1	14
ENSG00000053900	-0.0496514	5.50437	-1.05793	0.310465	0.539476	-6.34775	29945	ANAPC4	4
ENSG00000054116	-0.196105	5.5598	-3.52204	0.00407279	0.0327558	-2.35528	27095	TRAPPC3	1
ENSG00000054118	0.0353174	8.44744	0.692017	0.501809	0.706429	-7.00711	9967	THRAP3	1
ENSG00000054148	-0.212324	3.55015	-2.35964	0.0356456	0.139801	-4.15336	29085	PHPT1	9
ENSG00000054267	0.0913295	6.276	1.04222	0.317405	0.54698	-6.46218	51742	ARID4B	1
ENSG00000054277	-0.435756	0.135942	-2.10628	0.0564053	0.187939	-3.96945	23596	OPN3	1
ENSG00000054282	0.153285	4.39157	2.65217	0.0207544	0.0979851	-3.78798	10806	SDCCAG8	1
ENSG00000054392	0.24045	1.61336	1.89928	0.0812808	0.238754	-4.53619	55733	HHAT	1
ENSG00000054523	-0.10782	6.80509	-2.18378	0.0490767	0.171747	-4.92038	23095	KIF1B	1
ENSG00000054598	0.206459	4.60241	3.55138	0.00385633	0.0315131	-2.17502	2296	FOXC1	6
ENSG00000054611	-0.503434	3.94303	-7.78124	4.3371e-06	0.000419334	4.6505	25771	TBC1D22A	22
ENSG00000054654	-0.253645	7.78929	-2.81625	0.015276	0.0797313	-3.90447	23224	SYNE2	14
ENSG00000054690	-0.0481556	2.98738	-0.412938	0.686775	0.833918	-6.37424	57475	PLEKHH1	14
ENSG00000054793	0.684747	1.90353	4.52248	0.000660729	0.00981807	-0.127339	10079	ATP9A	20
ENSG00000054938	-0.201919	-2.1526	-0.644565	0.531072	0.727853	-5.10963	25884	CHRDL2	11
ENSG00000054965	-0.183473	6.16562	-3.62899	0.00333859	0.0287147	-2.22525	23201	FAM168A	11
ENSG00000054967	-0.155768	3.72219	-1.41985	0.180551	0.390359	-5.62441	84957	RELT	11
ENSG00000054983	-0.0979129	5.10767	-1.90425	0.0805804	0.237283	-5.16587	2581	GALC	14
ENSG00000055044	0.397105	7.80343	6.25092	3.84127e-05	0.00162085	2.19113	51602	NOP58	2
ENSG00000055070	-0.272035	6.09764	-4.69041	0.00049229	0.0080881	-0.278878	26099	SZRD1	1
ENSG00000055130	-0.0976395	7.03224	-2.13272	0.0537972	0.182463	-5.03048	8454	CUL1	7
ENSG00000055147	0.194191	5.26978	3.38615	0.00524811	0.0388949	-2.57262	10827	FAM114A2	5
ENSG00000055163	-0.0043922	4.36371	-0.037573	0.970632	0.987742	-6.7371	26999	CYFIP2	5
ENSG00000055208	0.121505	7.32552	2.48739	0.0281781	0.11949	-4.45048	23118	TAB2	6
ENSG00000055211	-0.210682	5.04091	-3.509	0.00417289	0.033318	-2.31337	116254	GINM1	6
ENSG00000055332	-0.452568	7.63167	-9.13365	7.95169e-07	0.000157642	6.20306	5610	EIF2AK2	2
ENSG00000055483	0.148759	6.85569	2.17659	0.0497169	0.173218	-4.93822	57602	USP36	17
ENSG00000055609	-0.0204401	7.97251	-0.404872	0.692539	0.837571	-7.12142	58508	KMT2C	7
ENSG00000055732	0.013273	2.95085	0.136788	0.893417	0.951057	-6.44627	55283	MCOLN3	1
ENSG00000055813	-0.224028	-1.57702	-0.649091	0.528239	0.725692	-5.21273	114800	CCDC85A	2
ENSG00000055917	0.0682824	8.33407	1.86639	0.0860545	0.24765	-5.59906	23369	PUM2	2
ENSG00000055950	-0.0703427	4.98277	-1.02201	0.3265	0.555214	-6.30775	84545	MRPL43	10
ENSG00000056050	0.00767772	5.04773	0.150569	0.882762	0.946157	-6.84192	54969	HPF1	4
ENSG00000056097	0.188929	7.84071	4.95874	0.000309974	0.00590888	0.0309593	51663	ZFR	5
ENSG00000056277	0.0812848	4.60749	1.26049	0.230928	0.453657	-5.98441	55609	ZNF280C	X
ENSG00000056558	0.728169	3.85815	4.59697	0.000579619	0.00895464	-0.182235	7185	TRAF1	9
ENSG00000056586	-0.0451631	7.70677	-0.976053	0.347884	0.575613	-6.68709	54542	RC3H2	9
ENSG00000056736	0.228229	2.25869	2.08081	0.0590297	0.193993	-4.37703	55540	IL17RB	3
ENSG00000056972	0.107622	3.93994	1.61729	0.131212	0.321575	-5.39918	10758	TRAF3IP2	6
ENSG00000057019	-0.104904	9.33027	-3.38031	0.00530569	0.039163	-3.01079	131566	DCBLD2	3
ENSG00000057252	-0.332377	7.4827	-7.87772	3.81701e-06	0.00038154	4.60067	6646	SOAT1	1
ENSG00000057294	0.0208957	5.62228	0.278883	0.784978	0.892577	-6.89594	5318	PKP2	12
ENSG00000057468	0.774607	0.412686	4.51148	0.000673677	0.00991756	-0.186585	4438	MSH4	1
ENSG00000057608	-0.0471396	8.44847	-1.02854	0.323542	0.552464	-6.71397	2665	GDI2	10
ENSG00000057657	0.185278	1.53298	1.4831	0.163267	0.367606	-5.10304	639	PRDM1	6
ENSG00000057663	0.0742356	5.50676	1.46279	0.168656	0.375299	-5.86619	9474	ATG5	6
ENSG00000057704	-0.117431	4.17529	-0.779681	0.450352	0.664839	-6.38649	57458	TMCC3	12
ENSG00000057757	0.122239	5.78425	1.47804	0.164596	0.369674	-5.8824	57095	PITHD1	1
ENSG00000057935	-0.0501472	5.21467	-0.726043	0.481429	0.690091	-6.6032	57504	MTA3	2
ENSG00000058056	-0.177245	6.4119	-4.29567	0.00098872	0.0127282	-1.02074	8975	USP13	3
ENSG00000058063	-0.0466466	7.50063	-1.18295	0.259237	0.48591	-6.44586	23200	ATP11B	3
ENSG00000058085	0.483593	1.29424	2.72026	0.0182792	0.0903156	-3.15502	3918	LAMC2	1
ENSG00000058091	-0.208114	4.9386	-3.31755	0.00596665	0.0424482	-2.65414	5218	CDK14	7
ENSG00000058262	-0.368727	7.92799	-7.81166	4.16539e-06	0.000404468	4.48022	29927	SEC61A1	3
ENSG00000058272	0.177357	7.96088	4.77811	0.000422765	0.00727543	-0.299526	4659	PPP1R12A	12
ENSG00000058335	0.758385	2.57308	6.8746	1.52255e-05	0.000914685	3.41378	5923	RASGRF1	15
ENSG00000058453	-0.130483	2.45827	-1.27029	0.227533	0.449473	-5.55548	9696	CROCC	1
ENSG00000058600	0.140814	5.22303	2.20071	0.0475999	0.168362	-4.70063	55718	POLR3E	16
ENSG00000058668	-2.77747e-05	4.49471	-0.000209701	0.999836	0.999967	-6.76144	493	ATP2B4	1
ENSG00000058673	0.226978	1.00571	1.85762	0.0873687	0.250392	-4.48408	9877	ZC3H11A	1
ENSG00000058729	0.192297	6.30452	3.38098	0.00529906	0.0391384	-2.70319	55781	RIOK2	5
ENSG00000058799	-0.0159178	3.96552	-0.253919	0.803762	0.902809	-6.62891	54432	YIPF1	1
ENSG00000058804	-0.106466	8.0045	-1.81589	0.0938808	0.262447	-5.64251	55706	NDC1	1
ENSG00000059122	-0.264713	3.21814	-3.5323	0.00399568	0.0323104	-2.00013	84256	FLYWCH1	16
ENSG00000059145	-0.652435	2.02517	-4.63926	0.000538245	0.00858523	0.0613286	64718	UNKL	16
ENSG00000059377	-0.0469207	1.43461	-0.299395	0.769648	0.884752	-6.07436	6916	TBXAS1	7
ENSG00000059378	0.169804	3.57589	1.50001	0.158888	0.3612	-5.49186	64761	PARP12	7
ENSG00000059573	0.00780754	7.30049	0.124776	0.902721	0.955275	-7.12781	5832	ALDH18A1	10
ENSG00000059588	0.357851	4.55463	3.743	0.0027035	0.0249393	-1.81461	6894	TARBP1	1
ENSG00000059691	0.0397231	4.74804	0.60901	0.553624	0.743522	-6.61032	5188	GATB	4
ENSG00000059728	0.173974	5.62615	2.71152	0.01858	0.0912013	-3.8594	4084	MXD1	2
ENSG00000059758	0.213248	7.22095	5.13279	0.000230825	0.00492056	0.390881	5128	CDK17	12
ENSG00000059769	0.47824	4.86558	7.5084	6.26161e-06	0.000537775	4.25757	548645	DNAJC25	9
ENSG00000059804	0.0490623	4.73424	0.274093	0.788572	0.894873	-6.76317	6515	SLC2A3	12
ENSG00000059915	0.128651	-0.75919	0.561754	0.584396	0.765909	-5.44213	5662	PSD	10
ENSG00000060069	0.0466997	4.43411	0.773027	0.454137	0.66803	-6.43954	9150	CTDP1	18
ENSG00000060138	-0.00894052	7.56984	-0.236039	0.817296	0.91036	-7.13561	8531	YBX3	12
ENSG00000060140	-0.344025	1.42699	-2.14401	0.052718	0.180221	-4.122	55359	STYK1	12
ENSG00000060237	0.122004	7.94946	3.14469	0.00824998	0.0530314	-3.3133	65125	WNK1	12
ENSG00000060339	0.14445	7.79869	1.91271	0.0794019	0.235093	-5.46994	55749	CCAR1	10
ENSG00000060491	-0.316344	4.86797	-6.26229	3.77521e-05	0.00160379	2.45201	11054	OGFR	20
ENSG00000060558	-0.205327	3.88262	-2.02429	0.0652657	0.207161	-4.77039	2769	GNA15	19
ENSG00000060642	-0.217947	3.56594	-2.87152	0.0137734	0.0744872	-3.25505	55650	PIGV	1
ENSG00000060656	-0.0525257	1.93149	-0.419835	0.681862	0.830891	-6.14216	10076	PTPRU	1
ENSG00000060688	-0.144038	6.68755	-2.13756	0.0533316	0.181459	-4.98496	9410	SNRNP40	1
ENSG00000060718	0.447415	-2.53453	0.789107	0.445026	0.660841	-4.97399	1301	COL11A1	1
ENSG00000060749	-0.0316098	8.70669	-0.46839	0.647715	0.808776	-7.17036	79832	QSER1	11
ENSG00000060762	-0.058356	4.10566	-0.853875	0.40953	0.630434	-6.31266	51660	MPC1	6
ENSG00000060971	-0.156467	3.63936	-2.01597	0.0662337	0.209246	-4.73957	30	ACAA1	3
ENSG00000060982	-0.184338	8.79728	-5.11042	0.000239686	0.0050422	0.208211	586	BCAT1	12
ENSG00000061273	-0.309334	4.78628	-5.97591	5.87478e-05	0.00208841	2.01297	51564	HDAC7	12
ENSG00000061455	0.028247	1.23815	0.173523	0.865069	0.937221	-6.06006	93166	PRDM6	5
ENSG00000061656	-0.256444	1.50054	-1.93068	0.0769498	0.230501	-4.46576	6676	SPAG4	20
ENSG00000061676	0.021746	8.617	0.604235	0.556692	0.74583	-7.0843	10787	NCKAP1	2
ENSG00000061794	0.0972828	6.38541	1.77888	0.100017	0.273306	-5.52399	60488	MRPS35	12
ENSG00000061918	-0.418093	3.30465	-3.58233	0.00364071	0.0303478	-1.9209	2983	GUCY1B1	4
ENSG00000061936	0.235171	6.07556	5.04522	0.000267597	0.00535419	0.344628	6433	SFSWAP	12
ENSG00000061938	-0.168863	4.80808	-2.65908	0.0204888	0.0971874	-3.84001	10188	TNK2	3
ENSG00000061987	0.223239	6.30767	4.17257	0.00123362	0.0149009	-1.23554	23041	MON2	12
ENSG00000062194	0.10726	7.53961	1.72008	0.110509	0.28994	-5.73839	65056	GPBP1	5
ENSG00000062282	0.20823	1.07962	1.32687	0.208708	0.426132	-5.20205	84649	DGAT2	11
ENSG00000062370	0.0845128	3.44335	0.660418	0.521188	0.720303	-6.33212	7771	ZNF112	19
ENSG00000062485	-0.143323	7.17938	-2.60266	0.0227574	0.10393	-4.22921	1431	CS	12
ENSG00000062524	-0.0678017	-0.364948	-0.231113	0.821035	0.912986	-5.66328	4058	LTK	15
ENSG00000062582	0.174759	0.700226	1.07161	0.304515	0.533501	-5.39825	64951	MRPS24	7
ENSG00000062598	0.0853624	4.97078	1.51451	0.155218	0.356811	-5.71881	63916	ELMO2	20
ENSG00000062650	0.109704	7.81503	2.9563	0.0117489	0.0671081	-3.64963	23063	WAPL	10
ENSG00000062716	0.52343	9.14431	9.83121	3.5654e-07	0.000104717	6.94109	81671	VMP1	17
ENSG00000062725	0.134562	5.92625	3.03341	0.0101661	0.0608783	-3.30678	10513	APPBP2	17
ENSG00000062822	-0.298095	5.47754	-4.68933	0.000493214	0.0080977	-0.216065	5424	POLD1	19
ENSG00000063015	0.231628	0.191776	1.14071	0.275762	0.503764	-5.21999	124925	SEZ6	17
ENSG00000063046	-0.00607256	8.98416	-0.190735	0.851852	0.930253	-7.29726	1975	EIF4B	12
ENSG00000063127	-0.627104	-1.87621	-1.24038	0.238023	0.461963	-4.73022	28968	SLC6A16	19
ENSG00000063169	-0.282164	3.84668	-3.67651	0.00305712	0.0271174	-1.83153	29998	BICRA	19
ENSG00000063176	-0.111442	3.22333	-1.28936	0.221043	0.442102	-5.68912	56848	SPHK2	19
ENSG00000063177	-0.142568	8.59865	-2.9419	0.0120706	0.0682251	-3.75593	6141	RPL18	19
ENSG00000063180	-0.137806	-1.07031	-0.347906	0.733805	0.862538	-5.45338	770	CA11	19
ENSG00000063241	-0.266103	3.18502	-2.85733	0.0141448	0.075926	-3.21551	79763	ISOC2	19
ENSG00000063244	-0.0107649	7.36945	-0.146665	0.885778	0.947512	-7.13214	11338	U2AF2	19
ENSG00000063245	-0.223515	6.09328	-3.74751	0.00268108	0.0248376	-1.99688	29924	EPN1	19
ENSG00000063322	0.175574	5.38438	3.60186	0.00351101	0.0297354	-2.18658	55588	MED29	19
ENSG00000063438	-0.141716	0.166904	-0.858713	0.406957	0.628485	-5.46873	57491	AHRR	5
ENSG00000063587	-0.080047	3.28711	-0.946899	0.361961	0.589158	-6.06855	105373378	LOC105373378	X
ENSG00000063587	-0.080047	3.28711	-0.946899	0.361961	0.589158	-6.06855	10838	ZNF275	X
ENSG00000063601	-0.0286194	5.92092	-0.541719	0.597709	0.775215	-6.82102	8776	MTMR1	X
ENSG00000063660	-1.23283	2.62706	-13.6769	8.53478e-09	8.63528e-06	9.6915	2817	GPC1	2
ENSG00000063761	0.447805	-0.67486	1.44842	0.17256	0.380182	-4.70838	57143	ADCK1	14
ENSG00000063854	-0.0973571	3.13187	-1.28272	0.223285	0.444477	-5.67879	3029	HAGH	16
ENSG00000063978	-0.162876	6.7355	-3.71366	0.00285411	0.0258861	-2.12702	6047	RNF4	4
ENSG00000064012	-0.061664	6.13203	-1.48525	0.162703	0.366718	-5.91543	841	CASP8	2
ENSG00000064042	-0.0113868	10.1078	-0.101274	0.920969	0.963974	-7.42914	22998	LIMCH1	4
ENSG00000064102	0.144015	6.39127	3.03769	0.0100848	0.0606054	-3.35095	55726	INTS13	12
ENSG00000064115	-0.103726	5.62454	-2.09588	0.0574635	0.190451	-4.92883	51768	TM7SF3	12
ENSG00000064199	-0.127176	2.725	-1.29288	0.219862	0.440614	-5.58374	53340	SPA17	11
ENSG00000064225	-0.059017	4.83048	-0.712578	0.489432	0.696429	-6.55305	10402	ST3GAL6	3
ENSG00000064270	0.257717	1.56655	1.65651	0.122942	0.308988	-4.87768	9914	ATP2C2	16
ENSG00000064309	-0.0888869	3.24278	-1.15846	0.268721	0.495837	-5.84385	50937	CDON	11
ENSG00000064313	0.27236	7.33687	4.41925	0.000793164	0.0110025	-0.885848	6873	TAF2	8
ENSG00000064393	-0.0159031	7.87474	-0.455643	0.656603	0.814224	-7.08776	28996	HIPK2	7
ENSG00000064419	0.000644543	7.01206	0.0127622	0.990023	0.995806	-7.10432	23534	TNPO3	7
ENSG00000064490	-0.281777	3.61503	-3.89879	0.00202983	0.0206897	-1.39375	8625	RFXANK	19
ENSG00000064545	-0.285914	3.68793	-3.36054	0.00550543	0.0401392	-2.38507	54929	TMEM161A	19
ENSG00000064547	0.560255	-0.475411	1.49421	0.160378	0.36344	-4.69091	9170	LPAR2	19
ENSG00000064601	-0.254417	5.34283	-5.31568	0.000170097	0.00405472	0.880044	5476	CTSA	20
ENSG00000064607	-0.144882	6.9847	-3.58797	0.00360272	0.0301844	-2.38676	10147	SUGP2	19
ENSG00000064651	0.160296	6.59175	3.01661	0.0104918	0.0621691	-3.41146	6558	SLC12A2	5
ENSG00000064652	-0.045228	5.18046	-0.864137	0.404085	0.626266	-6.48652	28966	SNX24	5
ENSG00000064666	-0.683945	6.32009	-11.8322	4.49473e-08	2.88999e-05	9.12534	1265	CNN2	19
ENSG00000064687	0.00365308	1.48524	0.0185117	0.985528	0.993778	-6.13218	10347	ABCA7	19
ENSG00000064692	-0.0074954	2.99401	-0.0415054	0.967561	0.986131	-6.4643	9627	SNCAIP	5
ENSG00000064703	0.0938318	6.07023	1.70129	0.114063	0.295242	-5.60306	11218	DDX20	1
ENSG00000064726	0.199803	7.46506	3.47599	0.00443764	0.034773	-2.64477	53339	BTBD1	15
ENSG00000064763	0.0133717	3.18307	0.164032	0.872376	0.941236	-6.49084	55711	FAR2	12
ENSG00000064932	-0.137748	5.90825	-2.55084	0.0250559	0.11113	-4.1816	22904	SBNO2	19
ENSG00000064933	0.200684	6.58679	4.03795	0.00157438	0.0175185	-1.51101	5378	PMS1	2
ENSG00000064961	-0.386349	4.99714	-6.4935	2.66355e-05	0.00128183	2.79374	10362	HMG20B	19
ENSG00000064989	0.448519	-0.372889	1.53822	0.149367	0.348504	-4.65897	10203	CALCRL	2
ENSG00000064995	0.0637655	5.39674	1.21079	0.248775	0.474286	-6.16523	6882	TAF11	6
ENSG00000064999	-0.0331739	5.51276	-0.593569	0.56358	0.750872	-6.73637	23294	ANKS1A	6
ENSG00000065000	-0.085534	7.24346	-1.44919	0.17235	0.379909	-6.08862	8943	AP3D1	19
ENSG00000065029	0.0663055	4.93282	1.03696	0.319751	0.549104	-6.28516	7629	ZNF76	6
ENSG00000065054	-0.272761	4.85441	-3.57377	0.00369906	0.0306905	-2.16751	9351	SLC9A3R2	16
ENSG00000065057	-0.299515	2.19848	-2.45875	0.0297085	0.123959	-3.74162	4913	NTHL1	16
ENSG00000065060	0.092176	6.54839	1.57787	0.140009	0.334922	-5.83635	54887	UHRF1BP1	6
ENSG00000065135	-0.068768	8.02059	-1.8739	0.0849425	0.245586	-5.55427	2773	GNAI3	1
ENSG00000065150	0.0213487	9.19318	0.527941	0.606954	0.781693	-7.19049	3843	IPO5	13
ENSG00000065154	-0.102644	6.70008	-2.40594	0.0327421	0.132481	-4.52719	4942	OAT	10
ENSG00000065183	0.230179	7.89614	4.35549	0.000888474	0.0119282	-1.05531	10885	WDR3	1
ENSG00000065243	0.190069	7.46927	4.53675	0.000644321	0.00967434	-0.685795	5586	PKN2	1
ENSG00000065268	-0.236142	4.91461	-3.36184	0.00549214	0.0400914	-2.56859	57418	WDR18	19
ENSG00000065308	-0.117737	8.53423	-3.63803	0.00328306	0.0284218	-2.4476	9697	TRAM2	6
ENSG00000065320	0.351223	-0.677457	1.36704	0.196128	0.411273	-4.79896	9423	NTN1	17
ENSG00000065325	1.21865	-1.23325	3.89755	0.00203444	0.0207277	-1.43783	9340	GLP2R	17
ENSG00000065328	-0.194241	6.63077	-3.44035	0.00474273	0.0363492	-2.62622	55388	MCM10	10
ENSG00000065357	-0.0790318	3.24028	-0.785761	0.446912	0.662204	-6.19797	1606	DGKA	12
ENSG00000065361	0.95631	1.10165	2.29074	0.0404267	0.151528	-3.82942	2065	ERBB3	12
ENSG00000065413	-0.342671	4.99894	-2.84104	0.0145829	0.0774467	-3.53808	91526	ANKRD44	2
ENSG00000065427	0.066983	8.4745	1.1412	0.275565	0.503688	-6.59687	3735	KARS1	16
ENSG00000065457	-0.0616578	5.70158	-1.09298	0.295393	0.524217	-6.33731	23536	ADAT1	16
ENSG00000065485	-0.202747	4.43982	-2.82502	0.0150272	0.0789407	-3.48363	10954	PDIA5	3
ENSG00000065491	0.0461827	5.06457	0.791128	0.443889	0.659895	-6.53037	55633	TBC1D22B	6
ENSG00000065518	-0.140087	6.30278	-2.40053	0.0330692	0.133346	-4.49262	4710	NDUFB4	3
ENSG00000065526	-0.0929359	7.55939	-2.51181	0.0269343	0.116334	-4.43139	23013	SPEN	1
ENSG00000065534	0.0885804	4.16856	0.76869	0.456614	0.670298	-6.39467	4638	MYLK	3
ENSG00000065548	0.234314	7.75781	5.45837	0.000134483	0.00350038	0.899526	55854	ZC3H15	2
ENSG00000065559	-0.0298628	5.92223	-0.520668	0.611863	0.785062	-6.8329	6416	MAP2K4	17
ENSG00000065600	0.0307805	3.30503	0.384488	0.707196	0.847523	-6.4527	55248	PACC1	1
ENSG00000065609	0.41103	0.0520274	1.3404	0.2044	0.421193	-4.97514	9892	SNAP91	6
ENSG00000065613	0.0722233	7.87865	1.84495	0.0893008	0.254397	-5.58453	9748	SLK	10
ENSG00000065615	0.147487	5.20348	2.96294	0.0116035	0.0665493	-3.34623	51167	CYB5R4	6
ENSG00000065618	-0.0359794	2.86452	-0.407846	0.690411	0.836382	-6.35051	1308	COL17A1	10
ENSG00000065621	0.373997	1.33958	2.69147	0.0192882	0.0933413	-3.21074	119391	GSTO2	10
ENSG00000065665	0.162359	3.28995	1.91959	0.0784538	0.232982	-4.8268	55176	SEC61A2	10
ENSG00000065675	0.263254	-1.57375	0.919243	0.375681	0.601588	-5.04292	5588	PRKCQ	10
ENSG00000065802	-0.0570371	7.63836	-1.22618	0.243136	0.467503	-6.41063	51665	ASB1	2
ENSG00000065809	0.21763	6.34887	3.13149	0.00845688	0.0538371	-3.17245	83641	FAM107B	10
ENSG00000065833	-0.0706226	5.38351	-1.27806	0.22487	0.446511	-6.08346	4199	ME1	6
ENSG00000065882	-0.172061	6.58958	-3.29526	0.00622096	0.0436482	-2.89282	23216	TBC1D1	4
ENSG00000065883	0.21936	7.05741	5.31107	0.000171401	0.00406139	0.711646	8621	CDK13	7
ENSG00000065911	-0.0184386	6.59626	-0.220015	0.829476	0.918131	-7.03167	10797	MTHFD2	2
ENSG00000065923	-0.173179	6.24968	-3.80548	0.00240936	0.0230937	-1.90616	84679	SLC9A7	X
ENSG00000065970	0.0551936	4.60358	0.940774	0.364969	0.592033	-6.32468	55810	FOXJ2	12
ENSG00000065978	-0.00916116	10.0475	-0.146979	0.885535	0.947379	-7.41676	4904	YBX1	1
ENSG00000065989	-0.203508	4.89376	-2.47016	0.0290894	0.122411	-4.18776	5141	PDE4A	19
ENSG00000066027	0.048149	4.32041	0.607603	0.554527	0.744179	-6.53619	5525	PPP2R5A	1
ENSG00000066032	-0.391195	-0.715489	-1.25697	0.232158	0.455095	-4.90473	1496	CTNNA2	2
ENSG00000066044	-0.241046	7.26914	-4.22002	0.0011325	0.0140397	-1.24246	1994	ELAVL1	19
ENSG00000066056	-0.688656	-0.708002	-3.39596	0.00515273	0.038329	-1.99624	7075	TIE1	1
ENSG00000066084	0.0268711	6.25013	0.632859	0.538438	0.73289	-6.80582	57609	DIP2B	12
ENSG00000066117	-0.164974	5.86988	-3.30889	0.00606419	0.0429239	-2.78852	6602	SMARCD1	12
ENSG00000066135	0.106881	4.62876	1.65517	0.123218	0.309346	-5.46656	9682	KDM4A	1
ENSG00000066136	0.0514472	5.62129	0.677966	0.510373	0.712503	-6.6957	4802	NFYC	1
ENSG00000066185	0.792231	-0.685529	2.99203	0.0109871	0.0642374	-2.58373	84217	ZMYND12	1
ENSG00000066230	0.70531	-2.10927	1.89069	0.0825033	0.241065	-4.05744	6550	SLC9A3	5
ENSG00000066248	0.114971	1.57958	0.785741	0.446924	0.662204	-5.84328	25791	NGEF	2
ENSG00000066279	-0.113219	8.23574	-1.65905	0.122422	0.308161	-5.90179	259266	ASPM	1
ENSG00000066322	-0.362059	6.43379	-4.59772	0.000578858	0.00895464	-0.476802	64834	ELOVL1	1
ENSG00000066379	0.022093	4.08306	0.286597	0.779201	0.8898	-6.64217	30834	POLR1H	6
ENSG00000066405	0.161614	1.1092	0.842781	0.415473	0.635926	-5.69351	51208	CLDN18	3
ENSG00000066422	0.0970147	6.64516	1.93425	0.0764706	0.229715	-5.31195	27107	ZBTB11	3
ENSG00000066427	-0.0217322	5.58451	-0.358743	0.725883	0.858065	-6.86364	4287	ATXN3	14
ENSG00000066455	0.14613	5.21492	3.01749	0.0104744	0.0621256	-3.24754	9950	GOLGA5	14
ENSG00000066557	0.137929	5.77964	2.15494	0.0516926	0.177927	-4.85105	55631	LRRC40	1
ENSG00000066583	-0.135956	5.47688	-1.62458	0.129639	0.319333	-5.63795	51015	ISOC1	5
ENSG00000066629	-0.156852	2.68976	-1.78425	0.0991056	0.271662	-4.91513	2009	EML1	14
ENSG00000066651	0.158225	5.35017	2.65229	0.0207499	0.0979851	-3.93043	60487	TRMT11	6
ENSG00000066654	0.23234	6.20756	3.86839	0.00214621	0.0213991	-1.78559	55623	THUMPD1	16
ENSG00000066697	0.0658026	6.91621	1.05971	0.309688	0.538676	-6.51688	91283	MSANTD3	9
ENSG00000066739	0.116173	6.15211	2.30279	0.0395485	0.149628	-4.6452	55102	ATG2B	14
ENSG00000066777	0.216077	6.39049	4.43326	0.000773675	0.0108553	-0.769476	10565	ARFGEF1	8
ENSG00000066827	0.087521	4.33864	1.34978	0.201457	0.417625	-5.82857	57623	ZFAT	8
ENSG00000066855	-0.057626	5.90873	-1.15318	0.270802	0.498097	-6.29828	9650	MTFR1	8
ENSG00000066923	-0.0351797	-0.280413	-0.148054	0.884705	0.94693	-5.70081	10734	STAG3	7
ENSG00000066926	-0.128798	4.53996	-1.38582	0.190466	0.403832	-5.81736	2235	FECH	18
ENSG00000066933	0.24179	6.93716	4.14737	0.00129105	0.0153724	-1.3441	4649	MYO9A	15
ENSG00000067057	-0.673704	7.14791	-15.6318	1.79949e-09	3.29307e-06	12.2582	5214	PFKP	10
ENSG00000067064	-0.454888	5.81677	-5.03647	0.000271596	0.00540239	0.356776	3422	IDI1	10
ENSG00000067066	0.0736229	7.32192	1.61543	0.131616	0.322083	-5.8678	6672	SP100	2
ENSG00000067082	0.533655	7.91009	6.48041	2.71612e-05	0.00128863	2.54131	1316	KLF6	10
ENSG00000067113	0.398507	2.82233	2.53924	0.0256002	0.112602	-3.71459	8611	PLPP1	5
ENSG00000067141	-0.279155	6.37162	-3.33922	0.00572948	0.0412668	-2.7873	4756	NEO1	15
ENSG00000067167	-0.153773	7.29967	-4.11746	0.00136282	0.0159476	-1.43412	23471	TRAM1	8
ENSG00000067177	-0.0701017	5.1565	-1.31724	0.211819	0.429884	-6.00283	5255	PHKA1	X
ENSG00000067182	-0.300865	5.47734	-5.93249	6.2884e-05	0.0021776	1.88009	7132	TNFRSF1A	12
ENSG00000067191	-0.232231	3.21875	-3.08527	0.00922327	0.0569924	-2.81124	782	CACNB1	17
ENSG00000067208	-0.0370489	6.76421	-0.850991	0.41107	0.632003	-6.6989	7813	EVI5	1
ENSG00000067221	-0.0386113	3.19925	-0.361876	0.723599	0.856694	-6.43934	9399	STOML1	15
ENSG00000067225	-0.152927	10.6453	-4.59761	0.000578967	0.00895464	-0.878685	5315	PKM	15
ENSG00000067248	0.145823	6.73582	1.88232	0.083711	0.243339	-5.40387	54505	DHX29	5
ENSG00000067334	0.289934	8.1388	4.48831	0.000701821	0.010203	-0.836861	30836	DNTTIP2	1
ENSG00000067365	0.149153	3.73412	2.05395	0.061921	0.200286	-4.69717	79091	METTL22	16
ENSG00000067369	-0.00123382	6.15355	-0.0276915	0.978353	0.991608	-7.00511	7158	TP53BP1	15
ENSG00000067533	-0.103361	6.13888	-1.69976	0.114356	0.295531	-5.61311	51018	RRP15	1
ENSG00000067560	-0.113728	9.07595	-3.13028	0.00847608	0.0539304	-3.45387	387	RHOA	3
ENSG00000067596	0.0330477	6.52628	0.695976	0.499412	0.704281	-6.79469	1659	DHX8	17
ENSG00000067601	0.0961464	2.07151	0.842773	0.415477	0.635926	-5.90525	5382	PMS2P4	7
ENSG00000067606	-0.1354	1.75028	-1.11875	0.284664	0.513082	-5.57504	5590	PRKCZ	1
ENSG00000067704	-0.0426535	7.12318	-0.616363	0.548917	0.740805	-6.91564	55699	IARS2	1
ENSG00000067715	0.33053	4.80557	4.72506	0.00046349	0.00777244	-0.0774609	6857	SYT1	12
ENSG00000067798	-0.0562507	8.20638	-1.45189	0.171612	0.378816	-6.18794	89795	NAV3	12
ENSG00000067829	-0.262107	3.57905	-2.60686	0.0225804	0.103325	-3.72875	3421	IDH3G	X
ENSG00000067836	-0.0596772	-0.432167	-0.29441	0.773365	0.886881	-5.63028	79641	ROGDI	16
ENSG00000067900	0.226099	7.42002	4.63947	0.000538049	0.00858523	-0.496464	6093	ROCK1	18
ENSG00000067955	-0.239069	7.07502	-2.87433	0.0137013	0.074286	-3.72406	865	CBFB	16
ENSG00000067992	-0.137926	4.31282	-1.70671	0.113028	0.293679	-5.3366	5165	PDK3	X
ENSG00000068001	-0.294266	2.8128	-2.92982	0.0123474	0.0694229	-3.02365	8692	HYAL2	3
ENSG00000068024	-0.661649	4.97784	-12.4697	2.47148e-08	1.89666e-05	9.63089	9759	HDAC4	2
ENSG00000068028	-0.020453	3.99974	-0.241605	0.813076	0.908254	-6.63875	11186	RASSF1	3
ENSG00000068078	-0.264579	0.317264	-1.44852	0.172534	0.380161	-4.89963	2261	FGFR3	4
ENSG00000068079	-0.441339	2.02701	-3.04841	0.0098839	0.0598408	-2.69	3430	IFI35	17
ENSG00000068097	0.0462681	5.47571	0.973523	0.34909	0.576967	-6.42865	63897	HEATR6	17
ENSG00000068120	-0.228708	5.54822	-4.27168	0.00103214	0.0130888	-0.97295	80347	COASY	17
ENSG00000068137	-0.369711	2.07067	-3.18746	0.00761392	0.0500927	-2.45169	79990	PLEKHH3	17
ENSG00000068305	0.0528865	6.16527	1.0937	0.295086	0.524006	-6.395	4205	MEF2A	15
ENSG00000068308	-0.157916	4.34093	-2.40546	0.0327709	0.132543	-4.21275	55593	OTUD5	X
ENSG00000068323	-0.0146568	5.33829	-0.251162	0.805845	0.903958	-6.86404	7030	TFE3	X
ENSG00000068354	-0.0793348	3.03922	-1.0797	0.301038	0.52964	-5.88687	4943	TBC1D25	X
ENSG00000068366	0.00647987	8.07047	0.189582	0.852736	0.930884	-7.20024	2182	ACSL4	X
ENSG00000068383	-0.391206	5.25152	-7.01295	1.24867e-05	0.000820601	3.53996	3632	INPP5A	10
ENSG00000068394	0.0965762	3.84275	1.34584	0.20269	0.419012	-5.74238	27238	GPKOW	X
ENSG00000068400	0.103139	4.20088	1.66427	0.121361	0.306235	-5.37943	56850	GRIPAP1	X
ENSG00000068438	0.0528874	5.64479	0.985272	0.343516	0.571526	-6.44018	24140	FTSJ1	X
ENSG00000068489	-0.137772	8.31154	-3.20888	0.00731415	0.0487678	-3.22981	55771	PRR11	17
ENSG00000068615	-0.843833	0.822473	-3.37502	0.00535837	0.0393598	-1.99356	65055	REEP1	2
ENSG00000068650	-0.269827	5.18601	-5.18222	0.000212448	0.00472791	0.670567	23250	ATP11A	13
ENSG00000068654	0.0197809	8.35993	0.300379	0.768915	0.884405	-7.20217	25885	POLR1A	2
ENSG00000068697	-0.239606	6.54216	-4.61386	0.000562704	0.00881285	-0.458879	9741	LAPTM4A	2
ENSG00000068724	-0.285471	4.26032	-3.19631	0.00748856	0.0495833	-2.77626	57217	TTC7A	2
ENSG00000068745	-0.0452774	5.30705	-0.931991	0.369312	0.595617	-6.44397	51447	IP6K2	3
ENSG00000068784	0.343384	5.93572	6.95469	1.35701e-05	0.0008518	3.4052	55133	SRBD1	2
ENSG00000068796	-0.0617333	7.04755	-0.757691	0.462936	0.67512	-6.80689	3796	KIF2A	5
ENSG00000068878	0.0919744	8.28568	2.7507	0.0172688	0.0870604	-4.07585	23198	PSME4	2
ENSG00000068885	-0.0348287	4.71764	-0.525022	0.608922	0.782954	-6.65445	57560	IFT80	3
ENSG00000068903	-0.00332035	3.74178	-0.042128	0.967074	0.985804	-6.61843	22933	SIRT2	19
ENSG00000068912	-0.107025	6.05783	-2.3934	0.0335051	0.134468	-4.47688	27248	ERLEC1	2
ENSG00000068971	-0.256024	2.65134	-2.76686	0.0167548	0.0851886	-3.28624	5526	PPP2R5B	11
ENSG00000068976	0.0268905	-1.59778	0.0807085	0.936975	0.971797	-5.38468	5837	PYGM	11
ENSG00000069011	-0.133452	4.36383	-1.64569	0.125178	0.31219	-5.43402	5307	PITX1	5
ENSG00000069018	-0.299238	-1.17071	-1.13053	0.27986	0.507885	-4.94091	57113	TRPC7	5
ENSG00000069020	0.195263	5.57616	1.92333	0.0779434	0.232167	-5.20164	375449	MAST4	5
ENSG00000069122	0.289875	0.918799	1.01092	0.331568	0.560246	-5.50365	221395	ADGRF5	6
ENSG00000069248	0.00540936	6.43197	0.0945205	0.926221	0.966614	-7.03387	55746	NUP133	1
ENSG00000069275	-0.245315	9.43842	-7.24852	8.9589e-06	0.000666038	3.56908	64710	NUCKS1	1
ENSG00000069329	-0.0378055	7.24135	-0.93479	0.367924	0.594216	-6.67615	55737	VPS35	16
ENSG00000069345	-0.0519836	6.65232	-1.04609	0.315687	0.545085	-6.50139	10294	DNAJA2	16
ENSG00000069399	0.0925472	1.6213	0.496936	0.628016	0.795004	-6.03731	602	BCL3	19
ENSG00000069424	-0.526792	4.17378	-3.65922	0.00315662	0.0277168	-1.9091	8514	KCNAB2	1
ENSG00000069431	-0.0506511	4.21153	-0.801376	0.438153	0.655022	-6.3762	10060	ABCC9	12
ENSG00000069482	-0.0191652	2.5733	-0.155615	0.878867	0.944408	-6.36218	51083	GAL	11
ENSG00000069493	0.188252	0.487425	1.16933	0.264481	0.491135	-5.25366	29121	CLEC2D	12
ENSG00000069509	0.0381651	3.14852	0.514406	0.616104	0.787151	-6.35951	139341	FUNDC1	X
ENSG00000069667	-0.081343	4.685	-0.964572	0.35338	0.581231	-6.31553	6095	RORA	15
ENSG00000069696	0.0046405	-0.334243	0.0192323	0.984965	0.993661	-5.69745	1815	DRD4	11
ENSG00000069702	-0.290157	3.83564	-1.89749	0.0815344	0.239263	-4.96123	7049	TGFBR3	1
ENSG00000069812	0.269464	-0.608707	0.7176	0.486438	0.69412	-5.38842	54626	HES2	1
ENSG00000069849	-0.27942	7.45059	-6.18572	4.24432e-05	0.00169701	2.11747	483	ATP1B3	3
ENSG00000069869	0.128002	8.84469	2.88374	0.0134617	0.0735709	-3.88869	4734	NEDD4	15
ENSG00000069943	0.105275	3.11211	1.23433	0.240191	0.464453	-5.7324	9488	PIGB	15
ENSG00000069956	-0.0461831	7.02078	-0.732178	0.477809	0.687372	-6.8235	5597	MAPK6	15
ENSG00000069966	-0.32879	4.35241	-3.1032	0.00891797	0.0557285	-2.96125	10681	GNB5	15
ENSG00000069974	-0.320133	4.48639	-4.78496	0.000417791	0.00722668	0.0673021	5873	RAB27A	15
ENSG00000069998	-0.108534	4.41227	-1.07558	0.302806	0.531524	-6.15676	27440	HDHD5	22
ENSG00000070010	-0.128766	5.372	-2.34217	0.036804	0.142439	-4.47935	7353	UFD1	22
ENSG00000070018	-0.0208875	6.96847	-0.399508	0.696383	0.840237	-7.01436	4040	LRP6	12
ENSG00000070031	-2.6125	-2.67807	-6.24831	3.85658e-05	0.00162085	-0.0363581	6343	SCT	11
ENSG00000070047	0.109444	5.5679	1.79161	0.0978665	0.269785	-5.40462	57661	PHRF1	11
ENSG00000070061	0.130532	6.87514	2.17111	0.05021	0.174379	-4.94953	8518	ELP1	9
ENSG00000070081	-0.141511	5.77215	-0.974767	0.348497	0.576347	-6.46658	4925	NUCB2	11
ENSG00000070087	-0.240443	7.21289	-4.6793	0.000501906	0.00820625	-0.405355	5217	PFN2	3
ENSG00000070159	-0.171061	5.34538	-3.08862	0.00916542	0.0567482	-3.13273	5774	PTPN3	9
ENSG00000070182	0.0732189	0.447305	0.344792	0.736087	0.863955	-5.83178	6710	SPTB	14
ENSG00000070214	-0.136777	6.31063	-2.3531	0.0360752	0.140555	-4.57606	23446	SLC44A1	9
ENSG00000070269	0.232063	4.38292	3.30752	0.00607978	0.0430086	-2.59241	54916	TMEM260	14
ENSG00000070366	-0.0764767	5.36933	-1.37725	0.193034	0.4071	-5.95835	23293	SMG6	17
ENSG00000070367	0.03177	7.52165	0.820335	0.42767	0.646643	-6.80819	10640	EXOC5	14
ENSG00000070371	-0.183742	3.09515	-2.18273	0.0491701	0.171972	-4.36712	8218	CLTCL1	22
ENSG00000070388	1.19564	-0.518312	3.62845	0.00334194	0.0287228	-1.63657	27006	FGF22	19
ENSG00000070404	0.117132	4.25353	1.35733	0.199113	0.414817	-5.80402	10272	FSTL3	19
ENSG00000070413	-0.414799	4.05822	-5.01926	0.00027964	0.00551681	0.520995	9993	DGCR2	22
ENSG00000070423	-0.247765	5.37536	-2.4488	0.0302583	0.125562	-4.29357	55658	RNF126	19
ENSG00000070444	-0.0766836	4.06055	-0.913346	0.378653	0.604235	-6.25156	4335	MNT	17
ENSG00000070476	0.142284	5.03589	2.50767	0.0271414	0.116903	-4.14409	79364	ZXDC	3
ENSG00000070495	-0.43682	4.96871	-8.74068	1.2758e-06	0.000202342	5.83642	23210	JMJD6	17
ENSG00000070501	0.270153	3.87295	4.05616	0.00152311	0.0171944	-1.14749	5423	POLB	8
ENSG00000070540	-0.23224	3.85095	-2.37431	0.0346998	0.137356	-4.18173	55062	WIPI1	17
ENSG00000070610	0.0552372	4.85896	0.971678	0.349972	0.577861	-6.33797	57704	GBA2	9
ENSG00000070614	-0.289106	6.64198	-7.00617	1.2608e-05	0.000826293	3.43022	3340	NDST1	5
ENSG00000070669	0.731767	2.8454	6.34112	3.34918e-05	0.00148655	2.68141	440	ASNS	7
ENSG00000070718	0.0343301	5.51612	0.632136	0.538896	0.733282	-6.71241	10947	AP3M2	8
ENSG00000070731	0.366921	-2.04907	0.743692	0.471061	0.681497	-5.07485	10610	ST6GALNAC2	17
ENSG00000070756	0.0985267	10.9913	2.11895	0.0551414	0.185154	-5.46414	26986	PABPC1	8
ENSG00000070759	0.0344715	2.22334	0.363898	0.722126	0.855844	-6.2297	10420	TESK2	1
ENSG00000070761	-0.0956052	5.18228	-1.5106	0.156199	0.357857	-5.75551	29105	CFAP20	16
ENSG00000070770	0.0470458	6.71803	1.07623	0.302527	0.531165	-6.47747	1459	CSNK2A2	16
ENSG00000070778	-0.0565051	5.57478	-1.06302	0.308242	0.537458	-6.35197	11099	PTPN21	14
ENSG00000070785	0.0614468	5.4541	0.697686	0.498378	0.703772	-6.65882	8891	EIF2B3	1
ENSG00000070814	-0.0997014	7.60218	-2.1218	0.0548603	0.184496	-5.10918	6949	TCOF1	5
ENSG00000070831	-0.135734	8.22084	-3.31537	0.00599101	0.042544	-3.02133	998	CDC42	1
ENSG00000070882	-0.131043	7.12656	-1.26266	0.230176	0.452724	-6.31188	26031	OSBPL3	7
ENSG00000070950	0.20737	7.02969	4.87239	0.000359349	0.00655725	-0.0462609	56852	RAD18	3
ENSG00000070961	0.148348	8.63838	3.87544	0.00211864	0.0212578	-2.01402	490	ATP2B1	12
ENSG00000071051	-0.0968451	3.72948	-1.19668	0.254034	0.480518	-5.89756	8440	NCK2	2
ENSG00000071054	0.0294004	7.68536	0.50237	0.624299	0.792322	-7.04375	9448	MAP4K4	2
ENSG00000071073	-0.147308	2.98074	-1.06203	0.308674	0.537869	-5.89259	11320	MGAT4A	2
ENSG00000071082	-0.0901307	8.42022	-2.18149	0.0492798	0.172277	-5.09468	6160	RPL31	2
ENSG00000071127	-0.0777355	8.92612	-1.83283	0.0911861	0.257761	-5.71293	9948	WDR1	4
ENSG00000071189	0.170445	6.40529	3.68634	0.00300204	0.0268289	-2.14446	23161	SNX13	7
ENSG00000071205	-0.00184614	5.91317	-0.0402757	0.968521	0.986856	-6.9747	79658	ARHGAP10	4
ENSG00000071242	-0.327559	1.97518	-2.20441	0.0472823	0.167512	-4.12363	6196	RPS6KA2	6
ENSG00000071243	0.497493	4.90799	6.49125	2.6725e-05	0.00128183	2.79662	54556	ING3	7
ENSG00000071246	0.191033	0.738351	0.902425	0.384199	0.60964	-5.56195	22846	VASH1	14
ENSG00000071282	-0.0151624	2.59685	-0.134252	0.89538	0.951796	-6.37053	29995	LMCD1	3
ENSG00000071462	0.0359084	5.48014	0.435345	0.67087	0.823699	-6.81727	114049	BUD23	7
ENSG00000071537	0.0568448	7.3947	1.04269	0.317194	0.546899	-6.58678	6400	SEL1L	14
ENSG00000071539	-0.183297	6.01341	-3.3407	0.0057137	0.0412281	-2.74561	9319	TRIP13	5
ENSG00000071553	-0.130701	4.4056	-1.71299	0.111839	0.292343	-5.34357	537	ATP6AP1	X
ENSG00000071564	-0.348246	6.25215	-7.64487	5.20515e-06	0.000469655	4.36177	6929	TCF3	19
ENSG00000071575	-0.304735	4.6273	-4.22477	0.00112288	0.0139641	-0.944228	28951	TRIB2	2
ENSG00000071626	-0.0345779	7.52054	-0.798086	0.43999	0.656302	-6.82638	26528	DAZAP1	19
ENSG00000071655	-0.162721	5.55737	-2.24777	0.0437119	0.159503	-4.66549	53615	MBD3	19
ENSG00000071794	0.0967572	6.93967	1.43499	0.17628	0.385097	-6.07457	6596	HLTF	3
ENSG00000071859	-0.136403	4.67631	-2.00893	0.0670626	0.210979	-4.9325	9130	FAM50A	X
ENSG00000071889	-0.0667082	2.83159	-0.740711	0.472802	0.682854	-6.14767	60343	FAM3A	X
ENSG00000071894	-0.20753	6.40991	-3.46101	0.00456341	0.0354597	-2.56449	29894	CPSF1	8
ENSG00000071967	-0.468821	6.21079	-4.53475	0.000646598	0.00969286	-0.566972	79901	CYBRD1	2
ENSG00000071994	-0.0677858	6.26572	-1.16373	0.266657	0.493177	-6.32997	5134	PDCD2	6
ENSG00000072042	-0.269109	6.89126	-4.04902	0.00154301	0.0173479	-1.52014	51109	RDH11	14
ENSG00000072062	-0.302232	5.58311	-4.56422	0.000613918	0.0093592	-0.449794	5566	PRKACA	19
ENSG00000072071	-0.11773	5.9574	-2.64174	0.0211616	0.0991988	-4.02495	22859	ADGRL1	19
ENSG00000072110	-0.160771	8.81509	-4.7012	0.000483127	0.00800947	-0.517004	87	ACTN1	14
ENSG00000072121	-0.0378031	5.64823	-0.713861	0.488667	0.695631	-6.67338	23503	ZFYVE26	14
ENSG00000072134	-0.0403409	4.678	-0.544109	0.596113	0.774228	-6.6371	22905	EPN2	17
ENSG00000072135	-0.36426	3.33483	-4.17549	0.00122713	0.0148492	-0.859251	26469	PTPN18	2
ENSG00000072163	-0.395814	2.34837	-2.98574	0.0111176	0.0646513	-2.84908	55679	LIMS2	2
ENSG00000072195	-0.56859	2.81476	-2.28761	0.0406583	0.152061	-4.13647	10290	SPEG	2
ENSG00000072201	0.0650667	1.5089	0.43349	0.67218	0.824765	-6.04175	84708	LNX1	4
ENSG00000072210	0.0583691	6.11521	1.1974	0.253765	0.480182	-6.27398	224	ALDH3A2	17
ENSG00000072274	-0.0754308	10.0617	-0.82279	0.426325	0.645511	-7.07473	7037	TFRC	3
ENSG00000072310	-0.0159341	4.82605	-0.153464	0.880527	0.945167	-6.80576	6720	SREBF1	17
ENSG00000072315	0.502222	1.10656	3.11167	0.00877738	0.0552564	-2.4664	7224	TRPC5	X
ENSG00000072364	0.0124635	8.35598	0.356296	0.727669	0.858825	-7.18216	27125	AFF4	5
ENSG00000072401	0.0818464	5.01214	1.33535	0.206001	0.423144	-5.95891	7321	UBE2D1	10
ENSG00000072415	-0.0983646	7.43882	-2.40287	0.0329272	0.132987	-4.61108	64398	PALS1	14
ENSG00000072422	-0.108069	3.3551	-0.912653	0.379003	0.604484	-6.11363	9886	RHOBTB1	10
ENSG00000072501	-0.0101768	7.57126	-0.227166	0.824034	0.91491	-7.13797	8243	SMC1A	X
ENSG00000072506	-0.159737	4.8811	-1.65168	0.123936	0.31035	-5.51144	3028	HSD17B10	X
ENSG00000072518	-0.00944226	5.77041	-0.0874522	0.931723	0.969647	-6.95301	2011	MARK2	11
ENSG00000072571	0.246754	4.83399	4.43477	0.000771608	0.0108429	-0.595331	3161	HMMR	5
ENSG00000072609	0.118011	4.51941	1.96102	0.0729672	0.222693	-4.98409	55743	CHFR	12
ENSG00000072657	0.0984653	-1.63521	0.240045	0.814258	0.908891	-5.35492	29953	TRHDE	12
ENSG00000072682	-0.446161	4.47624	-4.66124	0.000517973	0.00835996	-0.146413	8974	P4HA2	5
ENSG00000072736	-0.0962369	5.86673	-1.70528	0.113301	0.294101	-5.57179	4775	NFATC3	16
ENSG00000072756	0.179677	5.89004	2.58066	0.0237068	0.106815	-4.12679	51095	TRNT1	3
ENSG00000072778	-0.0319437	6.68829	-0.668467	0.516211	0.716742	-6.83247	37	ACADVL	17
ENSG00000072786	-0.18384	6.24531	-3.58462	0.00362524	0.0303052	-2.31649	6793	STK10	5
ENSG00000072803	-0.0992161	6.89302	-2.27049	0.0419447	0.155092	-4.78259	23291	FBXW11	5
ENSG00000072818	-0.0284844	1.83793	-0.247612	0.808529	0.905555	-6.18054	9744	ACAP1	17
ENSG00000072832	-0.191804	2.91998	-1.29082	0.22055	0.441571	-5.62549	1400	CRMP1	4
ENSG00000072840	-0.139626	4.9327	-1.51287	0.155627	0.357234	-5.71422	2121	EVC	4
ENSG00000072849	-0.25511	5.79168	-5.39461	0.000149315	0.00376419	0.968626	51009	DERL2	17
ENSG00000072858	0.0413545	-0.473574	0.157271	0.877589	0.943888	-5.64968	54847	SIDT1	3
ENSG00000072864	0.139742	4.94936	1.74967	0.105113	0.281333	-5.3794	54820	NDE1	16
ENSG00000072954	-0.443801	3.02539	-4.40537	0.00081296	0.0111988	-0.417585	79041	TMEM38A	19
ENSG00000072958	-0.316795	6.57303	-5.76791	8.15797e-05	0.0025774	1.5178	8907	AP1M1	19
ENSG00000073008	0.0504314	7.29473	1.2126	0.248108	0.473563	-6.38955	5817	PVR	19
ENSG00000073050	0.147772	3.43756	1.84251	0.0896777	0.255165	-4.97353	7515	XRCC1	19
ENSG00000073060	-0.147308	5.64199	-1.84131	0.0898639	0.255511	-5.33756	949	SCARB1	12
ENSG00000073067	-3.17905	-3.23154	-4.69321	0.000489888	0.00806325	-1.21366	54905	CYP2W1	7
ENSG00000073111	-0.110913	6.7558	-2.03945	0.0635355	0.20412	-5.15442	4171	MCM2	3
ENSG00000073150	-0.697935	0.0681514	-3.72506	0.00279457	0.0255409	-1.42593	56666	PANX2	22
ENSG00000073169	-0.30774	2.39731	-2.71185	0.0185684	0.091175	-3.33982	83642	SELENOO	22
ENSG00000073282	0.826506	-1.83519	3.0317	0.0101987	0.0609925	-2.67257	8626	TP63	3
ENSG00000073331	0.0620167	3.20979	0.532547	0.603855	0.779517	-6.36249	80216	ALPK1	4
ENSG00000073350	0.250309	0.886582	1.23775	0.238965	0.463059	-5.2636	3993	LLGL2	17
ENSG00000073417	0.0900398	6.56954	2.11067	0.0559639	0.186892	-5.01706	5151	PDE8A	15
ENSG00000073464	0.0074875	5.33444	0.121697	0.905109	0.956279	-6.88929	1183	CLCN4	X
ENSG00000073536	-0.0603896	5.79592	-0.664859	0.518439	0.718493	-6.72761	54475	NLE1	17
ENSG00000073578	-0.154652	5.12906	-3.13492	0.00840263	0.0536065	-3.01854	6389	SDHA	5
ENSG00000073584	0.100852	4.94389	1.36859	0.195656	0.410677	-5.9066	6605	SMARCE1	17
ENSG00000073598	-0.475922	-1.77613	-1.24296	0.237105	0.460882	-4.74187	54752	FNDC8	17
ENSG00000073605	0.0995458	1.21578	0.593735	0.563472	0.75077	-5.8925	55876	GSDMB	17
ENSG00000073614	0.069604	6.63979	1.60331	0.134275	0.326158	-5.81061	5927	KDM5A	12
ENSG00000073670	0.00553905	1.15386	0.038905	0.969592	0.987397	-6.05509	4185	ADAM11	17
ENSG00000073711	0.0258123	6.15817	0.372587	0.71581	0.852351	-6.93208	5523	PPP2R3A	3
ENSG00000073712	0.0098415	7.14091	0.251289	0.805749	0.903958	-7.08481	10979	FERMT2	14
ENSG00000073756	0.554006	3.9701	5.2967	0.000175535	0.00412238	0.994295	5743	PTGS2	1
ENSG00000073792	0.0222945	8.12675	0.542715	0.597044	0.774675	-7.06904	10644	IGF2BP2	3
ENSG00000073803	-0.0320011	5.86746	-0.405314	0.692223	0.837298	-6.8822	9175	MAP3K13	3
ENSG00000073849	0.00129625	4.55933	0.00918654	0.992818	0.99665	-6.77278	6480	ST6GAL1	3
ENSG00000073905	-0.18273	2.22634	-1.46896	0.167002	0.373153	-5.26151	NA	NA	NA
ENSG00000073910	-0.0525956	2.08799	-0.331862	0.745592	0.870042	-6.2109	10129	FRY	13
ENSG00000073921	0.158861	8.27533	3.31683	0.00597474	0.042493	-3.02434	8301	PICALM	11
ENSG00000073969	-0.0274047	5.92005	-0.295675	0.772421	0.886439	-6.92967	4905	NSF	17
ENSG00000074047	-0.48241	2.38298	-3.05046	0.00984588	0.0596773	-2.73855	2736	GLI2	2
ENSG00000074054	-0.0526815	6.48195	-1.14477	0.274138	0.502244	-6.37637	23332	CLASP1	2
ENSG00000074071	-0.10816	5.27975	-1.98145	0.0703925	0.217872	-5.06827	65993	MRPS34	16
ENSG00000074181	0.705289	0.36812	1.54924	0.146715	0.344749	-4.78236	4854	NOTCH3	19
ENSG00000074201	-0.0619333	6.83328	-0.979842	0.346084	0.573879	-6.58811	1207	CLNS1A	11
ENSG00000074219	-0.535521	3.49188	-3.94024	0.00188149	0.0197193	-1.29904	8463	TEAD2	19
ENSG00000074266	0.0341371	6.22375	0.400321	0.6958	0.83996	-6.92867	8726	EED	11
ENSG00000074276	-1.42773	-1.89037	-4.59361	0.000583045	0.00899523	-0.989542	54825	CDHR2	5
ENSG00000074319	0.0748896	6.12064	0.818162	0.428863	0.647705	-6.65211	7251	TSG101	11
ENSG00000074356	0.0155307	6.992	0.324447	0.751063	0.87307	-7.0459	55421	NCBP3	17
ENSG00000074370	0.596721	-2.00135	1.14812	0.272806	0.500505	-4.79604	489	ATP2A3	17
ENSG00000074410	-0.343162	4.5152	-5.20674	0.000203907	0.00457325	0.786024	771	CA12	15
ENSG00000074416	-0.238416	6.88481	-2.84894	0.0143688	0.0766398	-3.75073	11343	MGLL	3
ENSG00000074527	0.304503	6.12488	4.92046	0.000330925	0.00619883	0.122952	59277	NTN4	12
ENSG00000074582	0.0365547	5.31453	0.413737	0.686204	0.833566	-6.80338	617	BCS1L	2
ENSG00000074590	0.265842	5.50524	2.39029	0.0336973	0.134843	-4.41432	9891	NUAK1	12
ENSG00000074603	0.106522	6.79504	2.53921	0.0256017	0.112602	-4.30233	54878	DPP8	15
ENSG00000074621	0.0606329	3.61007	0.812686	0.43188	0.650115	-6.2519	9187	SLC24A1	15
ENSG00000074657	0.126644	5.63851	1.92844	0.0772514	0.231171	-5.20171	55205	ZNF532	18
ENSG00000074660	0.144319	0.517033	0.845081	0.414236	0.634844	-5.56012	8578	SCARF1	17
ENSG00000074695	-0.0826689	8.56034	-2.21844	0.0460981	0.164966	-5.04662	3998	LMAN1	18
ENSG00000074696	-0.168457	7.43106	-4.02684	0.00160654	0.0177107	-1.61423	51495	HACD3	15
ENSG00000074706	-0.308877	-1.50762	-1.25222	0.233826	0.456634	-4.77275	26034	IPCEF1	6
ENSG00000074755	0.181436	6.19785	2.87122	0.0137812	0.0745123	-3.63629	23140	ZZEF1	17
ENSG00000074800	-0.0657813	11.0997	-1.7257	0.109466	0.288347	-6.10009	2023	ENO1	1
ENSG00000074842	-0.213414	5.84876	-2.99602	0.0109051	0.0638527	-3.36577	56005	MYDGF	19
ENSG00000074855	-0.0096713	1.75666	-0.0709731	0.944563	0.975348	-6.19142	57719	ANO8	19
ENSG00000074935	0.281229	5.10188	4.36023	0.000880989	0.0118679	-0.761816	51175	TUBE1	6
ENSG00000074964	-0.0891952	1.02638	-0.764096	0.459248	0.672246	-5.73532	55160	ARHGEF10L	1
ENSG00000074966	0.296153	2.43401	3.01251	0.0105729	0.0625849	-2.81759	7294	TXK	4
ENSG00000075073	-0.0318791	-0.0856331	-0.186533	0.855074	0.931975	-5.74361	6865	TACR2	10
ENSG00000075089	0.034274	5.83944	0.755362	0.464281	0.676378	-6.66731	64431	ACTR6	12
ENSG00000075131	-0.125496	5.79853	-1.6532	0.123623	0.30997	-5.63916	54962	TIPIN	15
ENSG00000075142	-0.165419	5.6829	-3.24999	0.00677161	0.0462669	-2.87599	6717	SRI	7
ENSG00000075151	0.0998734	7.12549	2.54166	0.0254855	0.11234	-4.333	8672	EIF4G3	1
ENSG00000075188	0.0418488	6.19985	0.762864	0.459956	0.672838	-6.70626	79023	NUP37	12
ENSG00000075213	0.278137	7.32904	4.16992	0.00123953	0.0149612	-1.34068	10371	SEMA3A	7
ENSG00000075218	-0.367805	5.54078	-6.01077	5.56348e-05	0.00203623	1.99952	51512	GTSE1	22
ENSG00000075223	0.377136	6.39819	5.0815	0.000251669	0.00517029	0.377177	10512	SEMA3C	7
ENSG00000075234	-0.312354	4.36389	-4.96112	0.000308722	0.00588974	0.385916	55020	TTC38	22
ENSG00000075239	-0.0766101	6.24389	-1.34525	0.202874	0.419247	-6.11114	38	ACAT1	11
ENSG00000075240	-0.208803	3.16701	-2.65656	0.0205855	0.0974118	-3.5694	23151	GRAMD4	22
ENSG00000075275	-0.256422	4.02585	-3.85172	0.00221294	0.021847	-1.53836	9620	CELSR1	22
ENSG00000075290	0.620542	-1.33002	1.4732	0.165874	0.371542	-4.57559	7479	WNT8B	10
ENSG00000075292	0.374603	7.83906	6.52176	2.55361e-05	0.00124489	2.61072	27332	ZNF638	2
ENSG00000075303	-0.238693	4.40646	-3.57107	0.00371768	0.0307844	-2.10867	55972	SLC25A40	7
ENSG00000075336	-0.0440181	5.56029	-0.775821	0.452545	0.667	-6.61416	29090	TIMM21	18
ENSG00000075340	-0.370698	2.50696	-0.766794	0.4577	0.671163	-6.05567	119	ADD2	2
ENSG00000075391	0.284857	7.51162	5.66885	9.55917e-05	0.00281181	1.27352	9462	RASAL2	1
ENSG00000075399	-0.0180355	1.9956	-0.119741	0.906626	0.957002	-6.24025	9605	VPS9D1	16
ENSG00000075407	0.285975	6.84819	3.89212	0.00205481	0.0208485	-1.8068	7587	ZNF37A	10
ENSG00000075413	0.225839	7.56612	3.85179	0.00221263	0.021847	-1.95265	4140	MARK3	14
ENSG00000075415	-0.147921	9.55852	-3.69335	0.00296333	0.0265671	-2.4453	5250	SLC25A3	12
ENSG00000075420	0.00797326	7.92253	0.171622	0.866532	0.937902	-7.18782	64778	FNDC3B	3
ENSG00000075426	0.0796426	7.52337	1.69945	0.114417	0.295574	-5.76723	2355	FOSL2	2
ENSG00000075539	-0.00690169	7.90544	-0.19553	0.848178	0.928115	-7.18126	285527	FRYL	4
ENSG00000075568	0.124423	6.45034	2.81666	0.0152643	0.0797105	-3.76405	23505	TMEM131	2
ENSG00000075618	-0.20605	4.06601	-2.64381	0.0210802	0.0989733	-3.74765	6624	FSCN1	7
ENSG00000075624	-0.300571	11.6903	-8.85684	1.10759e-06	0.00018696	5.57403	60	ACTB	7
ENSG00000075643	-0.517156	5.6121	-10.5452	1.64152e-07	7.50994e-05	7.8507	55034	MOCOS	18
ENSG00000075651	-0.0128228	3.67372	-0.0955613	0.925412	0.96623	-6.60092	5337	PLD1	3
ENSG00000075702	-0.0970139	5.68987	-1.62472	0.129609	0.319323	-5.66627	284403	WDR62	19
ENSG00000075711	0.0983309	7.94485	2.81254	0.0153825	0.0800939	-3.92775	1739	DLG1	3
ENSG00000075785	-0.265613	7.77329	-7.01621	1.24289e-05	0.00081907	3.36123	7879	RAB7A	3
ENSG00000075790	0.00869053	0.81289	0.0633109	0.950538	0.97821	-5.97464	55973	BCAP29	7
ENSG00000075826	-0.0275856	2.05036	-0.191275	0.851438	0.929964	-6.2408	25956	SEC31B	10
ENSG00000075856	-0.052324	7.23929	-1.16005	0.268096	0.495071	-6.44347	9733	SART3	12
ENSG00000075886	0.17199	0.976891	1.20895	0.249457	0.475105	-5.3144	113457	TUBA3D	2
ENSG00000075914	0.0729206	5.31145	1.37871	0.192593	0.40655	-5.9487	23016	EXOSC7	3
ENSG00000075945	0.292989	4.55763	5.42688	0.000141605	0.00363014	1.14706	22920	KIFAP3	1
ENSG00000075975	0.110412	5.06614	1.79018	0.0981065	0.270078	-5.33623	23609	MKRN2	3
ENSG00000076003	-0.14333	6.49944	-3.34843	0.00563164	0.0407472	-2.78421	4175	MCM6	2
ENSG00000076043	-0.0753404	6.1664	-1.20772	0.249911	0.475391	-6.268	25996	REXO2	11
ENSG00000076053	-0.00982781	5.63604	-0.142217	0.889217	0.949427	-6.92844	10179	RBM7	11
ENSG00000076067	-0.152164	8.00308	-1.713	0.111837	0.292343	-5.79781	5939	RBMS2	12
ENSG00000076108	-0.172755	6.90796	-2.81688	0.0152578	0.0797105	-3.81207	11176	BAZ2A	12
ENSG00000076201	-0.175988	5.73348	-3.2784	0.00642053	0.0444698	-2.82922	25930	PTPN23	3
ENSG00000076242	-0.0391953	6.52568	-0.8475	0.412938	0.633671	-6.67489	4292	MLH1	3
ENSG00000076248	-0.0775206	7.20265	-1.73337	0.108055	0.286071	-5.68233	7374	UNG	12
ENSG00000076258	0.249447	0.172288	1.3379	0.20519	0.422044	-5.00338	2329	FMO4	1
ENSG00000076321	0.256698	5.29114	3.646	0.00323495	0.0281799	-2.09304	27252	KLHL20	1
ENSG00000076351	0.0384698	2.42477	0.358272	0.726227	0.858268	-6.27582	113235	SLC46A1	17
ENSG00000076356	-0.366109	6.10165	-7.36832	7.58736e-06	0.000590398	3.98738	5362	PLXNA2	1
ENSG00000076382	-0.05446	6.75085	-0.972399	0.349627	0.577372	-6.58613	10615	SPAG5	17
ENSG00000076513	0.209253	6.35939	4.80291	0.000405026	0.00709431	-0.106123	88455	ANKRD13A	12
ENSG00000076554	-0.0467969	5.89048	-0.934265	0.368185	0.594483	-6.52067	7163	TPD52	8
ENSG00000076555	0.0112205	3.57735	0.128231	0.900043	0.954651	-6.57767	32	ACACB	12
ENSG00000076604	-0.16143	4.6808	-2.18365	0.0490878	0.17176	-4.64634	9618	TRAF4	17
ENSG00000076641	0.250394	5.17139	4.03087	0.00159478	0.0176456	-1.36862	55824	PAG1	8
ENSG00000076650	0.0524269	4.94253	0.986706	0.34284	0.570879	-6.33679	55094	GPATCH1	19
ENSG00000076685	-0.0454864	5.62991	-0.742968	0.471483	0.681795	-6.64911	22978	NT5C2	10
ENSG00000076706	-0.229483	6.1327	-3.48092	0.00439706	0.0346034	-2.49737	4162	MCAM	11
ENSG00000076716	-0.284855	3.03206	-1.87708	0.0844745	0.244762	-4.84068	2239	GPC4	X
ENSG00000076770	0.0190593	5.78289	0.384375	0.707278	0.847541	-6.8801	55796	MBNL3	X
ENSG00000076826	1.50579	-1.11679	2.31007	0.0390268	0.148362	-3.55766	57662	CAMSAP3	19
ENSG00000076864	-0.00491901	0.0639677	-0.0290605	0.977284	0.991242	-5.79741	5909	RAP1GAP	1
ENSG00000076924	0.0505054	5.31459	0.799668	0.439106	0.655696	-6.56081	56949	XAB2	19
ENSG00000076928	-0.292948	5.93925	-5.18605	0.000211088	0.00471088	0.601077	9138	ARHGEF1	19
ENSG00000076944	-0.129537	3.11891	-1.62603	0.129329	0.318866	-5.22827	6813	STXBP2	19
ENSG00000076984	0.0356876	5.47129	0.552742	0.590365	0.769788	-6.75516	5609	MAP2K7	19
ENSG00000077044	0.351874	6.50556	7.92172	3.60231e-06	0.000370678	4.72112	8527	DGKD	2
ENSG00000077063	-0.441923	-1.89163	-1.60207	0.13455	0.326626	-4.37834	83992	CTTNBP2	7
ENSG00000077092	0.0472859	1.21367	0.312097	0.760206	0.878817	-6.02016	5915	RARB	3
ENSG00000077097	-0.00404298	8.23907	-0.0668745	0.947759	0.976618	-7.2352	7155	TOP2B	3
ENSG00000077147	0.02122	8.97289	0.589286	0.566359	0.752887	-7.13129	56889	TM9SF3	10
ENSG00000077150	0.277453	5.2415	3.20655	0.0073461	0.0488986	-2.90182	4791	NFKB2	10
ENSG00000077152	-0.256145	4.95227	-4.27703	0.00102229	0.0130263	-0.892165	29089	UBE2T	1
ENSG00000077157	0.154933	4.16332	2.32106	0.0382518	0.146232	-4.32895	4660	PPP1R12B	1
ENSG00000077232	0.0252609	8.21303	0.706936	0.49281	0.699187	-6.97134	54431	DNAJC10	2
ENSG00000077235	-0.0854143	6.64649	-1.64241	0.125862	0.313503	-5.75516	2975	GTF3C1	16
ENSG00000077238	-0.171815	4.16465	-2.37147	0.0348814	0.137914	-4.24158	3566	IL4R	16
ENSG00000077254	0.119413	6.71701	2.27411	0.0416692	0.154409	-4.75761	23032	USP33	1
ENSG00000077312	-0.223827	5.75259	-3.31409	0.00600547	0.0426096	-2.76491	6626	SNRPA	19
ENSG00000077348	-0.138535	4.6608	-2.36904	0.035037	0.138297	-4.32813	56915	EXOSC5	19
ENSG00000077380	-0.0077873	7.04692	-0.159755	0.875673	0.942726	-7.09456	1781	DYNC1I2	2
ENSG00000077420	0.0610685	6.29535	1.04665	0.315435	0.54481	-6.45987	54518	APBB1IP	10
ENSG00000077454	-0.157905	1.89567	-1.5325	0.150761	0.350425	-5.11096	4034	LRCH4	7
ENSG00000077458	0.0543336	5.23902	0.786589	0.446445	0.662104	-6.56038	143684	FAM76B	11
ENSG00000077463	-0.0867561	3.56332	-1.10564	0.290086	0.518726	-5.96532	51548	SIRT6	19
ENSG00000077514	-0.0690972	5.9986	-0.720582	0.484665	0.692795	-6.71359	10714	POLD3	11
ENSG00000077549	-0.323897	6.63616	-6.7309	1.87574e-05	0.00103094	3.02294	832	CAPZB	1
ENSG00000077585	-0.20519	3.21322	-1.51061	0.156197	0.357857	-5.40497	7107	GPR137B	1
ENSG00000077616	-0.160897	2.55762	-1.03267	0.321679	0.550715	-5.83411	10003	NAALAD2	11
ENSG00000077684	0.0491753	6.98399	0.930035	0.370285	0.596336	-6.65247	79960	JADE1	4
ENSG00000077713	-0.00777635	4.01563	-0.118682	0.907448	0.957373	-6.66534	203427	SLC25A43	X
ENSG00000077721	-0.113299	5.80478	-2.39247	0.0335628	0.134579	-4.44803	7319	UBE2A	X
ENSG00000077782	-0.0975523	6.31929	-1.96289	0.0727278	0.222219	-5.22938	2260	FGFR1	8
ENSG00000077935	-0.215117	0.674762	-1.49772	0.159476	0.362018	-4.90981	27127	SMC1B	22
ENSG00000077942	0.0095498	-0.732202	0.0273942	0.978586	0.991632	-5.5933	2192	FBLN1	22
ENSG00000077984	-0.125082	-1.1449	-0.48605	0.635494	0.800359	-5.38492	8530	CST7	20
ENSG00000078018	0.651941	2.69261	6.28639	3.6392e-05	0.00156275	2.60105	4133	MAP2	2
ENSG00000078043	0.0339852	6.08274	0.751176	0.466706	0.678332	-6.7011	9063	PIAS2	18
ENSG00000078053	-0.239467	3.07677	-1.63331	0.127778	0.316386	-5.20877	273	AMPH	7
ENSG00000078061	-0.078183	4.69308	-1.0426	0.317237	0.546899	-6.23967	369	ARAF	X
ENSG00000078070	0.0271104	5.79473	0.534308	0.602673	0.778843	-6.80913	56922	MCCC1	3
ENSG00000078114	-0.077897	1.14199	-0.312961	0.759564	0.878592	-6.00271	10529	NEBL	10
ENSG00000078124	-0.0300466	5.81849	-0.34878	0.733165	0.862227	-6.89848	55331	ACER3	11
ENSG00000078140	-0.134978	7.96963	-3.76905	0.0025766	0.0241405	-2.14651	3093	UBE2K	4
ENSG00000078142	0.0687042	6.04599	0.94835	0.361251	0.588641	-6.5271	5289	PIK3C3	18
ENSG00000078177	0.240872	5.66168	3.72715	0.00278384	0.0254798	-1.98724	55728	N4BP2	4
ENSG00000078237	0.196879	3.58127	2.22708	0.0453829	0.163411	-4.38457	57103	TIGAR	12
ENSG00000078246	-0.192423	4.55389	-3.07553	0.00939336	0.0576097	-3.04436	7289	TULP3	12
ENSG00000078269	0.0886952	6.73747	1.41095	0.1831	0.393563	-6.08373	8871	SYNJ2	6
ENSG00000078304	0.0137222	7.63178	0.286145	0.77954	0.889933	-7.12837	5527	PPP2R5C	14
ENSG00000078319	-0.0805916	3.28799	-0.821649	0.42695	0.646135	-6.17878	5379	PMS2P1	7
ENSG00000078328	-0.763749	-1.57209	-3.00141	0.0107954	0.0634756	-2.66767	54715	RBFOX1	16
ENSG00000078369	-0.156386	8.02883	-3.70181	0.00291733	0.0262593	-2.27802	2782	GNB1	1
ENSG00000078401	0.190325	5.60997	1.46613	0.16776	0.374111	-5.87566	1906	EDN1	6
ENSG00000078403	-0.0147828	6.27908	-0.348356	0.733475	0.86236	-6.95582	8028	MLLT10	10
ENSG00000078487	0.298546	1.35669	2.44177	0.0306527	0.126613	-3.63124	55063	ZCWPW1	7
ENSG00000078549	-0.141974	-2.20789	-0.321718	0.75308	0.874366	-5.22183	117	ADCYAP1R1	7
ENSG00000078579	-0.443466	-2.14469	-1.2945	0.219319	0.439822	-4.65272	26281	FGF20	8
ENSG00000078618	0.00376173	8.12871	0.106123	0.917199	0.962258	-7.21974	4898	NRDC	1
ENSG00000078668	-0.118486	6.5092	-2.12833	0.0542221	0.183179	-4.9807	7419	VDAC3	8
ENSG00000078674	0.213875	7.80427	5.70568	9.01069e-05	0.00272728	1.30909	5108	PCM1	8
ENSG00000078687	-0.0261134	5.23889	-0.502138	0.624458	0.792447	-6.74947	57690	TNRC6C	17
ENSG00000078699	0.0763539	4.49031	1.26941	0.227836	0.449774	-5.95354	9139	CBFA2T2	20
ENSG00000078747	0.131057	7.73585	3.56086	0.00378891	0.0312329	-2.51298	83737	ITCH	20
ENSG00000078795	0.0196837	1.63209	0.179441	0.860519	0.934314	-6.1493	27039	PKD2L2	5
ENSG00000078804	-0.30504	4.06297	-4.89669	0.000344675	0.00634568	0.310636	58476	TP53INP2	20
ENSG00000078808	-0.283342	5.62951	-3.94022	0.00188158	0.0197193	-1.58829	51150	SDF4	1
ENSG00000078814	0.364407	1.93085	2.5396	0.0255832	0.112602	-3.56065	57644	MYH7B	20
ENSG00000078900	-0.91152	1.05507	-6.31128	3.50411e-05	0.00152122	2.42917	7161	TP73	1
ENSG00000078902	-0.0891641	4.35825	-1.09903	0.292845	0.521622	-6.12249	54472	TOLLIP	11
ENSG00000078967	-0.0784625	4.29389	-1.11035	0.28813	0.516705	-6.09887	51619	UBE2D4	7
ENSG00000079101	-1.01257	-2.03183	-2.86325	0.0139887	0.0752856	-2.92202	27098	CLUL1	18
ENSG00000079102	1.08394	-1.2609	3.10871	0.00882623	0.0553902	-2.47849	862	RUNX1T1	8
ENSG00000079134	0.1041	6.57405	2.09428	0.0576286	0.190815	-5.04471	9984	THOC1	18
ENSG00000079150	-0.395751	3.5206	-4.06182	0.00150752	0.0170618	-1.08615	51661	FKBP7	2
ENSG00000079156	0.0639394	5.26706	1.20395	0.251314	0.477308	-6.15463	114880	OSBPL6	2
ENSG00000079215	-0.0294984	2.32316	-0.231002	0.821119	0.912994	-6.29238	6507	SLC1A3	5
ENSG00000079246	-0.0535396	9.897	-1.5149	0.155118	0.356739	-6.27944	7520	XRCC5	2
ENSG00000079257	-0.134164	3.54911	-1.44226	0.174258	0.382258	-5.562	56925	LXN	3
ENSG00000079263	0.163724	1.97974	1.22036	0.245259	0.469858	-5.51417	11262	SP140	2
ENSG00000079277	0.0227437	4.1862	0.37727	0.712415	0.850384	-6.62981	8569	MKNK1	1
ENSG00000079308	-0.588966	5.68477	-9.37185	6.01526e-07	0.000135003	6.56618	7145	TNS1	2
ENSG00000079313	-0.0170562	5.3655	-0.234187	0.818701	0.911285	-6.87233	57455	REXO1	19
ENSG00000079332	-0.159164	7.87668	-3.82416	0.00232795	0.0225772	-2.03447	56681	SAR1A	10
ENSG00000079335	0.172701	3.98992	2.46368	0.0294391	0.123237	-4.05313	8556	CDC14A	1
ENSG00000079337	-0.0135964	1.80282	-0.107159	0.916395	0.961923	-6.19851	10411	RAPGEF3	12
ENSG00000079385	-0.602696	-0.791825	-2.49566	0.0277508	0.11859	-3.30877	634	CEACAM1	19
ENSG00000079387	0.0789882	5.93599	1.43122	0.177335	0.386657	-5.96368	29843	SENP1	12
ENSG00000079432	-0.399676	5.13524	-6.08638	4.94682e-05	0.00189509	2.1555	23152	CIC	19
ENSG00000079435	-0.111735	2.66319	-1.10951	0.288477	0.517094	-5.77771	3991	LIPE	19
ENSG00000079459	-0.518379	6.60094	-5.54421	0.000116917	0.00320444	1.14659	2222	FDFT1	8
ENSG00000079462	-0.329248	3.56944	-4.18916	0.00119725	0.0146064	-0.865815	5050	PAFAH1B3	19
ENSG00000079482	0.144258	6.42397	1.71942	0.110633	0.290151	-5.6176	4983	OPHN1	X
ENSG00000079616	-0.109252	5.89152	-1.83593	0.0907006	0.256999	-5.37774	3835	KIF22	16
ENSG00000079691	-0.383596	4.28957	-5.63059	0.000101663	0.0029245	1.50925	55604	CARMIL1	6
ENSG00000079739	-0.555357	5.38637	-8.30249	2.20292e-06	0.000278763	5.27936	5236	PGM1	1
ENSG00000079785	0.225846	8.10731	5.73622	8.58108e-05	0.00267081	1.33314	1653	DDX1	2
ENSG00000079805	-0.0883691	7.00829	-1.63105	0.128257	0.31721	-5.81134	1785	DNM2	19
ENSG00000079819	0.0948332	7.79087	1.5424	0.148357	0.347417	-6.02086	2037	EPB41L2	6
ENSG00000079841	-0.177924	4.08492	-1.83102	0.0914709	0.258229	-5.10992	22999	RIMS1	6
ENSG00000079931	-0.163993	1.88666	-1.10147	0.291824	0.520538	-5.62188	26002	MOXD1	6
ENSG00000079950	-0.100318	6.09239	-1.97175	0.0716043	0.2202	-5.18864	8417	STX7	6
ENSG00000079974	0.036328	2.47641	0.386335	0.705863	0.846717	-6.27622	11158	RABL2B	22
ENSG00000079999	-0.126039	5.71097	-1.51654	0.154708	0.356017	-5.82021	9817	KEAP1	19
ENSG00000080007	0.0485705	1.52745	0.380273	0.710242	0.849328	-6.06798	55510	DDX43	6
ENSG00000080031	0.754443	-0.227711	2.06423	0.0607994	0.197977	-3.97907	5794	PTPRH	19
ENSG00000080189	-0.00901667	5.76127	-0.209712	0.837334	0.922785	-6.93238	51006	SLC35C2	20
ENSG00000080200	0.0997918	6.79215	2.26984	0.0419942	0.155209	-4.77307	131544	CRYBG3	3
ENSG00000080224	-0.394253	1.80421	-3.15249	0.00813015	0.052459	-2.47713	285220	EPHA6	3
ENSG00000080298	-0.226556	4.65191	-4.04094	0.00156584	0.0174655	-1.28154	5991	RFX3	9
ENSG00000080345	0.0266304	8.73137	0.610187	0.552869	0.743186	-7.09265	55183	RIF1	2
ENSG00000080371	0.108566	7.22605	2.08914	0.0581589	0.192087	-5.12374	23011	RAB21	12
ENSG00000080493	0.623245	1.89871	2.43521	0.0310255	0.127755	-3.72931	8671	SLC4A4	4
ENSG00000080503	-0.15791	6.32994	-1.67206	0.119792	0.303822	-5.67595	6595	SMARCA2	9
ENSG00000080546	0.137966	2.57722	1.42985	0.177718	0.386971	-5.38492	27244	SESN1	6
ENSG00000080561	0.441137	2.13365	3.66112	0.00314555	0.0276441	-1.62451	11043	MID2	X
ENSG00000080603	0.014506	3.09251	0.159655	0.87575	0.942726	-6.4726	10847	SRCAP	16
ENSG00000080608	0.233391	7.85259	3.97395	0.00176913	0.0189328	-1.75368	9933	PUM3	9
ENSG00000080618	0.119058	-0.972954	0.425129	0.678101	0.828601	-5.45103	1361	CPB2	13
ENSG00000080644	-0.217022	1.09798	-1.30536	0.21571	0.434918	-5.22915	1136	CHRNA3	15
ENSG00000080709	0.324748	0.428365	1.56246	0.143584	0.340191	-4.78113	3781	KCNN2	5
ENSG00000080802	0.278003	5.47828	4.77786	0.000422948	0.00727543	-0.0613527	4850	CNOT4	7
ENSG00000080815	0.0248958	6.37831	0.482865	0.63769	0.801966	-6.90849	5663	PSEN1	14
ENSG00000080819	-0.0481972	5.91317	-0.969097	0.351207	0.578936	-6.49044	1371	CPOX	3
ENSG00000080822	-0.144913	7.00909	-2.69521	0.0191542	0.0929985	-4.04435	56650	CLDND1	3
ENSG00000080823	0.174328	5.11169	2.42692	0.031503	0.129105	-4.29676	5891	MOK	14
ENSG00000080824	-0.281459	12.4259	-4.88245	0.000353199	0.00647849	-0.53882	3320	HSP90AA1	14
ENSG00000080839	-0.159462	7.28672	-4.33384	0.000923473	0.0122256	-1.03619	5933	RBL1	20
ENSG00000080845	-0.0648901	6.39505	-1.49013	0.161434	0.364878	-5.9397	22839	DLGAP4	20
ENSG00000080947	0.0477666	1.18188	0.341145	0.738763	0.865856	-6.00316	114819	CROCCP3	1
ENSG00000080986	-0.105929	6.22129	-2.21921	0.0460336	0.164807	-4.79547	10403	NDC80	18
ENSG00000081014	0.227005	5.40717	4.80136	0.000406112	0.00709953	-0.0124778	23431	AP4E1	15
ENSG00000081019	0.0928756	5.65527	1.63876	0.126628	0.314685	-5.64206	54665	RSBN1	1
ENSG00000081026	-0.0101759	5.5772	-0.166434	0.870526	0.940286	-6.91644	260425	MAGI3	1
ENSG00000081041	0.697349	3.57258	7.52727	6.10281e-06	0.000527983	4.31862	2920	CXCL2	4
ENSG00000081051	-0.0297349	-1.81175	-0.0934057	0.927089	0.967174	-5.33819	174	AFP	4
ENSG00000081052	-0.219556	2.73081	-1.34627	0.202552	0.418875	-5.51941	1286	COL4A4	2
ENSG00000081059	-0.138261	3.53855	-1.82358	0.0926482	0.260225	-5.02045	6932	TCF7	5
ENSG00000081087	0.151529	4.94251	2.23246	0.0449424	0.16237	-4.60615	28962	OSTM1	6
ENSG00000081148	-0.023195	-0.188344	-0.113338	0.911596	0.959298	-5.7287	50939	IMPG2	3
ENSG00000081154	-0.0251621	7.91364	-0.654292	0.524994	0.723323	-6.97636	57092	PCNP	3
ENSG00000081177	0.211012	4.72412	4.14809	0.00128936	0.0153615	-1.09771	55218	EXD2	14
ENSG00000081181	-0.259122	3.79317	-3.43045	0.00483127	0.0368128	-2.27384	384	ARG2	14
ENSG00000081189	-0.0937211	2.62515	-0.747027	0.469117	0.680454	-6.09904	4208	MEF2C	5
ENSG00000081307	0.139483	6.22121	2.35252	0.0361133	0.140634	-4.56735	79876	UBA5	3
ENSG00000081320	-0.0344857	6.81636	-0.62479	0.54355	0.736938	-6.8762	9262	STK17B	2
ENSG00000081377	0.00418549	5.98278	0.0730959	0.942908	0.974743	-6.98154	8555	CDC14B	9
ENSG00000081386	0.0275639	5.07527	0.559305	0.586015	0.767061	-6.69318	22869	ZNF510	9
ENSG00000081665	0.116896	3.70639	1.06907	0.305612	0.534661	-6.03263	440515	ZNF506	19
ENSG00000081692	0.0304567	2.18493	0.289437	0.777078	0.88874	-6.24641	65094	JMJD4	1
ENSG00000081721	0.185995	5.6338	2.88877	0.0133352	0.0731652	-3.53779	11266	DUSP12	1
ENSG00000081760	0.136995	4.88215	2.402	0.0329804	0.133119	-4.30633	65985	AACS	12
ENSG00000081791	0.0249677	5.37733	0.404654	0.692695	0.837571	-6.81634	9812	DELE1	5
ENSG00000081803	-0.0822197	2.9501	-0.871043	0.400448	0.623105	-6.06731	93664	CADPS2	7
ENSG00000081870	-0.256556	5.02969	-4.3136	0.000957486	0.0124951	-0.835743	51668	HSPB11	1
ENSG00000081913	-0.173771	4.1991	-1.44463	0.173604	0.381513	-5.68077	23239	PHLPP1	18
ENSG00000081923	0.036501	5.71965	0.324951	0.75069	0.873041	-6.89419	5205	ATP8B1	18
ENSG00000081985	0.279774	2.73743	3.2965	0.00620647	0.0436008	-2.35578	3595	IL12RB2	1
ENSG00000082014	-0.131716	1.4301	-0.975825	0.347993	0.575673	-5.64726	6604	SMARCD3	7
ENSG00000082068	0.188612	4.45835	3.09672	0.00902711	0.0561451	-2.99197	55100	WDR70	5
ENSG00000082126	0.0659709	5.03335	1.18779	0.257394	0.483879	-6.13813	58538	MPP4	2
ENSG00000082146	-0.387567	3.74725	-4.43156	0.00077601	0.010866	-0.458775	55437	STRADB	2
ENSG00000082153	0.0180921	9.74612	0.623473	0.544387	0.737694	-7.19079	9689	BZW1	2
ENSG00000082196	0.279165	-0.467687	1.24335	0.236966	0.460792	-4.97375	114899	C1QTNF3	5
ENSG00000082212	-0.107167	6.24152	-2.12483	0.0545637	0.183923	-4.95619	4200	ME2	18
ENSG00000082213	0.0204322	5.35049	0.436754	0.669874	0.823157	-6.79824	55322	C5orf22	5
ENSG00000082258	0.182461	6.08304	3.19843	0.00745878	0.0494687	-3.01884	905	CCNT2	2
ENSG00000082269	-0.017895	5.63596	-0.335401	0.742986	0.868722	-6.87925	57579	FAM135A	6
ENSG00000082293	-0.283603	-0.457651	-1.36692	0.196166	0.411281	-4.83963	1310	COL19A1	6
ENSG00000082438	0.0540395	5.09981	0.992627	0.340059	0.567799	-6.35548	22837	COBLL1	2
ENSG00000082458	-0.232568	4.19514	-2.79217	0.0159801	0.0823583	-3.50314	1741	DLG3	X
ENSG00000082482	-0.523473	-1.10533	-1.91437	0.0791718	0.23466	-4.08028	3776	KCNK2	1
ENSG00000082497	-0.15865	4.89516	-2.92446	0.0124721	0.0699297	-3.37246	56256	SERTAD4	1
ENSG00000082512	0.163864	4.39555	2.38401	0.034088	0.135838	-4.26002	7188	TRAF5	1
ENSG00000082515	-0.0677157	5.7338	-1.11672	0.285499	0.513797	-6.31592	29093	MRPL22	5
ENSG00000082516	0.0802879	7.44445	1.05059	0.313695	0.542947	-6.58403	25929	GEMIN5	5
ENSG00000082641	-0.18146	7.56496	-4.87271	0.000359155	0.00655725	-0.0947777	4779	NFE2L1	17
ENSG00000082701	0.00170096	7.18803	0.0352154	0.972474	0.988598	-7.12317	2932	GSK3B	3
ENSG00000082781	-0.0889728	5.6577	-0.866793	0.402683	0.625225	-6.55133	3693	ITGB5	3
ENSG00000082805	-0.162717	6.49522	-3.12839	0.00850618	0.0540786	-3.19348	23085	ERC1	12
ENSG00000082898	0.074477	9.52684	2.26943	0.0420253	0.155294	-5.05926	7514	XPO1	2
ENSG00000082996	-0.0581583	5.56046	-1.29287	0.219862	0.440614	-6.08993	11342	RNF13	3
ENSG00000083067	-0.405453	-2.08612	-1.16924	0.264513	0.491135	-4.7669	80036	TRPM3	9
ENSG00000083093	0.242178	5.03867	4.35756	0.000885195	0.0119043	-0.759056	79728	PALB2	16
ENSG00000083097	0.320215	4.67872	5.14398	0.000226525	0.00486374	0.66003	23033	DOP1A	6
ENSG00000083099	0.0889901	5.75188	1.60725	0.133406	0.324578	-5.69963	57226	LYRM2	6
ENSG00000083123	-0.0480048	3.9024	-0.662886	0.519659	0.719287	-6.42117	594	BCKDHB	6
ENSG00000083168	0.219658	7.31387	5.4859	0.000128564	0.00339839	0.985088	7994	KAT6A	8
ENSG00000083223	0.270887	6.46859	5.52607	0.000120417	0.00325537	1.12632	79670	TUT7	9
ENSG00000083312	0.107068	9.2885	1.96005	0.0730915	0.222929	-5.55003	3842	TNPO1	5
ENSG00000083444	-0.368396	5.48237	-7.26007	8.81585e-06	0.000657458	3.87609	5351	PLOD1	1
ENSG00000083454	0.0916814	3.02164	1.21131	0.248582	0.474193	-5.74044	5026	P2RX5	17
ENSG00000083457	-0.27147	4.30233	-3.51075	0.0041593	0.033294	-2.20401	3682	ITGAE	17
ENSG00000083520	0.149536	7.24057	3.55851	0.00380556	0.031314	-2.46787	22894	DIS3	13
ENSG00000083535	0.168174	5.63275	3.08973	0.00914637	0.0566646	-3.16774	10464	PIBF1	13
ENSG00000083544	0.187738	5.0085	3.17316	0.00782092	0.0510032	-2.93221	81550	TDRD3	13
ENSG00000083635	0.231757	4.76431	3.17809	0.00774883	0.0506581	-2.88821	26747	NUFIP1	13
ENSG00000083642	0.0589433	6.89213	1.51957	0.153952	0.354989	-5.95551	23047	PDS5B	13
ENSG00000083720	0.0607794	4.79619	0.682903	0.507354	0.710332	-6.56906	5019	OXCT1	5
ENSG00000083750	0.0356407	2.91592	0.415462	0.684975	0.832697	-6.35845	10325	RRAGB	X
ENSG00000083799	0.156631	6.31352	2.70741	0.0187229	0.0917491	-3.94773	1540	CYLD	16
ENSG00000083807	-0.0612828	1.74738	-0.447579	0.662254	0.817961	-6.08866	10998	SLC27A5	19
ENSG00000083812	0.185517	3.83682	2.73618	0.0177438	0.0885699	-3.5455	25799	ZNF324	19
ENSG00000083814	0.0679104	2.7832	0.780887	0.449668	0.664347	-6.10727	79891	ZNF671	19
ENSG00000083817	0.125778	3.16901	1.56526	0.142928	0.339077	-5.32353	55659	ZNF416	19
ENSG00000083828	0.245123	5.00222	4.57703	0.000600254	0.009207	-0.362385	54807	ZNF586	19
ENSG00000083838	0.14329	1.28391	1.06259	0.30843	0.537628	-5.5331	55663	ZNF446	19
ENSG00000083844	-0.00850347	6.07225	-0.125283	0.902328	0.95521	-6.9871	9422	ZNF264	19
ENSG00000083845	-0.164476	8.26397	-2.71351	0.0185109	0.0910052	-4.1411	6193	RPS5	19
ENSG00000083857	-0.0272219	10.0512	-0.540807	0.598319	0.775695	-7.273	2195	FAT1	4
ENSG00000083896	0.271236	7.30466	6.48346	2.70375e-05	0.00128863	2.59438	91746	YTHDC1	4
ENSG00000083937	0.0611678	6.27981	1.32686	0.208713	0.426132	-6.13864	25978	CHMP2B	3
ENSG00000084070	-0.0565389	4.93374	-0.847902	0.412723	0.63358	-6.46225	64744	SMAP2	1
ENSG00000084072	-0.0526765	5.84207	-0.63432	0.537516	0.732389	-6.75417	10450	PPIE	1
ENSG00000084073	0.0666252	7.53229	0.850709	0.411221	0.632095	-6.78356	10269	ZMPSTE24	1
ENSG00000084090	-0.0536263	7.53849	-0.896073	0.387451	0.612403	-6.74403	56910	STARD7	2
ENSG00000084092	-0.107171	5.13483	-1.77141	0.101299	0.275574	-5.37407	84273	NOA1	4
ENSG00000084093	0.105311	7.64879	2.45485	0.0299229	0.124539	-4.54183	5978	REST	4
ENSG00000084110	0.484352	0.0544184	3.04481	0.00995093	0.0600762	-2.50047	3034	HAL	12
ENSG00000084112	-0.0299785	7.12419	-0.411757	0.687617	0.8344	-7.0263	54434	SSH1	12
ENSG00000084207	-0.164163	4.68166	-1.65302	0.12366	0.309998	-5.47725	2950	GSTP1	11
ENSG00000084234	-0.190773	8.96109	-5.9892	5.75397e-05	0.00207701	1.67294	334	APLP2	11
ENSG00000084444	-0.190862	2.97252	-1.99762	0.0684158	0.21385	-4.64279	57613	FAM234B	12
ENSG00000084453	0.366048	-1.11691	1.45731	0.170138	0.377292	-4.62444	6579	SLCO1A2	12
ENSG00000084463	0.0215921	7.04275	0.360189	0.724828	0.857424	-7.0385	51729	WBP11	12
ENSG00000084623	-0.122968	7.76591	-1.62466	0.129622	0.319323	-5.90179	8668	EIF3I	1
ENSG00000084636	0.540629	0.735748	3.91598	0.00196691	0.0203006	-1.09976	1307	COL16A1	1
ENSG00000084652	-0.193288	7.56668	-2.60828	0.022521	0.103207	-4.25943	200081	TXLNA	1
ENSG00000084676	0.217053	5.15815	4.08693	0.00144034	0.0165216	-1.26452	8648	NCOA1	2
ENSG00000084693	-0.0982464	4.48545	-1.7037	0.113601	0.294489	-5.37113	60509	AGBL5	2
ENSG00000084710	0.369836	1.15637	2.00189	0.0679022	0.212664	-4.29638	22979	EFR3B	2
ENSG00000084731	-0.380633	3.58315	-2.52183	0.0264394	0.115032	-3.87729	3797	KIF3C	2
ENSG00000084733	-0.089418	7.73852	-1.62667	0.129191	0.318652	-5.89604	10890	RAB10	2
ENSG00000084734	0.0847385	-0.583876	0.311581	0.760588	0.879051	-5.58705	2646	GCKR	2
ENSG00000084754	-0.13185	7.79163	-3.41546	0.00496835	0.0375109	-2.79068	3030	HADHA	2
ENSG00000084764	-0.120604	1.43229	-0.742107	0.471986	0.682292	-5.84216	22924	MAPRE3	2
ENSG00000084774	-0.128943	8.12756	-2.70067	0.01896	0.0925398	-4.1505	790	CAD	2
ENSG00000085063	-0.0079737	9.02875	-0.0533629	0.958301	0.98201	-7.31999	966	CD59	11
ENSG00000085117	-0.00198746	2.74839	-0.010752	0.991594	0.996082	-6.41275	3732	CD82	11
ENSG00000085185	-0.403611	3.95672	-5.06388	0.000259276	0.00526745	0.607712	63035	BCORL1	X
ENSG00000085224	0.0698977	8.40348	1.1293	0.280361	0.508436	-6.60251	546	ATRX	X
ENSG00000085231	0.10065	4.82668	1.44378	0.173839	0.381727	-5.79078	102157402	AK6	5
ENSG00000085274	0.187382	5.65162	2.7757	0.0164802	0.084098	-3.74627	55892	MYNN	3
ENSG00000085276	0.267533	7.63475	6.43624	2.90188e-05	0.00134697	2.49491	2122	MECOM	3
ENSG00000085365	-0.0905331	6.02286	-0.561237	0.584738	0.766272	-6.8224	9522	SCAMP1	5
ENSG00000085377	-0.105331	5.77569	-2.34657	0.0365089	0.141711	-4.52412	5550	PREP	6
ENSG00000085382	0.0855841	4.79137	1.57181	0.141406	0.337012	-5.61147	57531	HACE1	6
ENSG00000085415	-0.0123604	8.02606	-0.206022	0.840151	0.924042	-7.19197	81929	SEH1L	18
ENSG00000085433	0.16442	4.9765	2.75131	0.0172491	0.0870321	-3.70009	22911	WDR47	1
ENSG00000085449	-0.00485108	6.37248	-0.100903	0.921257	0.964032	-7.02623	57590	WDFY1	2
ENSG00000085465	0.529756	-0.0553056	2.844	0.0145023	0.0772353	-2.81408	5016	OVGP1	1
ENSG00000085491	-0.142393	7.38014	-3.33949	0.00572662	0.0412668	-2.89141	29957	SLC25A24	1
ENSG00000085511	0.0506386	5.91001	1.01401	0.33015	0.558668	-6.44611	4216	MAP3K4	6
ENSG00000085552	1.18915	-1.68124	3.84136	0.00225546	0.0221294	-1.66073	57549	IGSF9	1
ENSG00000085644	0.0952741	1.32836	0.551825	0.590974	0.77016	-5.94201	7760	ZNF213	16
ENSG00000085662	-0.10515	5.44368	-1.98119	0.0704256	0.217872	-5.09137	231	AKR1B1	7
ENSG00000085719	-0.035654	7.25163	-0.92864	0.370979	0.597171	-6.68302	8895	CPNE3	8
ENSG00000085721	0.301293	6.01979	4.89486	0.000345758	0.00634691	0.0884058	54700	RRN3	16
ENSG00000085733	-0.360852	7.29541	-5.98793	5.7654e-05	0.00207701	1.81438	2017	CTTN	11
ENSG00000085760	0.20767	7.39732	4.12049	0.00135537	0.0158917	-1.4383	4528	MTIF2	2
ENSG00000085788	-0.506513	5.06408	-9.73814	3.95775e-07	0.000106994	6.98634	23259	DDHD2	8
ENSG00000085831	-0.0662624	1.21542	-0.446823	0.662785	0.818292	-5.96834	22996	TTC39A	1
ENSG00000085832	0.0249066	6.45104	0.569219	0.579476	0.762738	-6.8693	2060	EPS15	1
ENSG00000085840	-0.384137	5.20539	-4.29234	0.000994622	0.012783	-0.894509	4998	ORC1	1
ENSG00000085871	-0.309167	3.88616	-3.43378	0.00480129	0.0366686	-2.28173	4258	MGST2	4
ENSG00000085872	-0.103915	6.01785	-1.43773	0.175515	0.384025	-5.96482	10523	CHERP	19
ENSG00000085978	-0.111744	5.19764	-1.98832	0.0695468	0.216134	-5.04559	55054	ATG16L1	2
ENSG00000085982	0.186904	6.69149	3.85393	0.00220396	0.0218081	-1.86204	55230	USP40	2
ENSG00000085998	-0.152548	5.34933	-2.50793	0.027128	0.116902	-4.18661	55624	POMGNT1	1
ENSG00000085999	-0.257657	4.84073	-3.04653	0.00991879	0.0599943	-3.13997	8438	RAD54L	1
ENSG00000086015	-0.0980839	6.13508	-1.56467	0.143067	0.339288	-5.80665	23139	MAST2	1
ENSG00000086061	-0.279235	8.65917	-7.09726	1.10788e-05	0.000766175	3.41115	3301	DNAJA1	9
ENSG00000086062	-0.31821	6.3407	-6.20209	4.13911e-05	0.00166897	2.23373	2683	B4GALT1	9
ENSG00000086065	-0.0441235	6.41638	-0.950821	0.360044	0.58742	-6.56875	51510	CHMP5	9
ENSG00000086102	0.375669	6.58058	7.89387	3.73668e-06	0.000378279	4.67926	4799	NFX1	9
ENSG00000086159	0.0810816	-0.811239	0.283217	0.781731	0.891021	-5.5367	363	AQP6	12
ENSG00000086189	0.113121	5.80326	2.36525	0.0352812	0.138803	-4.49563	27292	DIMT1	5
ENSG00000086200	0.107206	6.89068	1.70009	0.114294	0.295517	-5.69813	101180901	IPO11-LRRC70	5
ENSG00000086200	0.107206	6.89068	1.70009	0.114294	0.295517	-5.69813	51194	IPO11	5
ENSG00000086232	-0.11996	6.89115	-2.91895	0.0126016	0.0703737	-3.62301	27102	EIF2AK1	7
ENSG00000086289	-0.419529	5.37441	-7.06586	1.15823e-05	0.000792137	3.60747	54749	EPDR1	7
ENSG00000086300	-0.329471	2.71259	-1.89623	0.0817128	0.239578	-4.74924	29887	SNX10	7
ENSG00000086475	-0.288879	6.14242	-3.74821	0.00267763	0.0248153	-2.00056	22929	SEPHS1	10
ENSG00000086504	-0.173458	4.75741	-2.35382	0.0360278	0.140439	-4.36938	10573	MRPL28	16
ENSG00000086544	0.206145	2.27676	2.20579	0.0471648	0.167221	-4.17897	80271	ITPKC	19
ENSG00000086570	-0.574504	-0.464687	-2.25234	0.0433509	0.158533	-3.67955	2196	FAT2	5
ENSG00000086589	0.223542	6.60157	3.32771	0.00585425	0.0418991	-2.83395	55696	RBM22	5
ENSG00000086598	-0.162367	8.29393	-4.08818	0.0014371	0.0165216	-1.58477	10959	TMED2	12
ENSG00000086619	-0.0726616	4.02398	-0.496767	0.628131	0.795004	-6.54405	56605	ERO1B	1
ENSG00000086666	0.0730254	6.3728	1.27824	0.224808	0.446474	-6.20912	54469	ZFAND6	15
ENSG00000086712	0.219826	6.04911	4.23941	0.00109372	0.0137017	-1.08681	55787	TXLNG	X
ENSG00000086730	0.0444018	2.91386	0.516611	0.614609	0.786528	-6.30921	7462	LAT2	7
ENSG00000086758	0.0149595	9.05106	0.364225	0.721887	0.85577	-7.25286	10075	HUWE1	X
ENSG00000086827	-0.0807946	5.95135	-1.14157	0.275415	0.503576	-6.31646	9183	ZW10	11
ENSG00000086848	-0.0687091	3.84275	-0.760993	0.461033	0.673749	-6.3383	79796	ALG9	11
ENSG00000087008	-0.207592	3.11163	-2.35974	0.0356389	0.139801	-4.07376	8310	ACOX3	4
ENSG00000087053	-0.0427849	7.50916	-0.613673	0.550636	0.741764	-6.95951	8898	MTMR2	11
ENSG00000087074	0.780405	7.96648	18.2541	2.88616e-10	1.14436e-06	14.0375	23645	PPP1R15A	19
ENSG00000087077	-0.283433	4.93563	-4.74463	0.000448015	0.00757519	-0.0572835	7205	TRIP6	7
ENSG00000087085	-0.0068439	-2.10466	-0.0163597	0.98721	0.994453	-5.28319	43	ACHE	7
ENSG00000087086	-0.0475288	10.1725	-0.84154	0.416141	0.636513	-7.07035	2512	FTL	19
ENSG00000087087	-0.254026	7.12395	-4.69601	0.000487507	0.00806325	-0.367171	51593	SRRT	7
ENSG00000087088	-0.284988	5.14231	-5.60984	0.000105126	0.00298237	1.38934	581	BAX	19
ENSG00000087095	-0.221417	5.69194	-3.88739	0.0020727	0.020947	-1.69321	51701	NLK	17
ENSG00000087111	-0.277998	5.09646	-4.37615	0.000856341	0.0116214	-0.731138	94005	PIGS	17
ENSG00000087152	-0.263097	5.45696	-4.66366	0.000515787	0.0083327	-0.25946	56970	ATXN7L3	17
ENSG00000087157	-0.159565	4.36914	-2.07351	0.0598024	0.195856	-4.77668	9489	PGS1	17
ENSG00000087191	-0.0339569	7.19184	-0.578404	0.573452	0.757913	-6.94688	5705	PSMC5	17
ENSG00000087206	0.0706923	6.0491	1.39216	0.188585	0.400932	-6.0284	51720	UIMC1	5
ENSG00000087237	-0.989893	-1.72084	-1.96233	0.0727993	0.222294	-3.98345	1071	CETP	16
ENSG00000087253	-0.123857	4.41879	-1.63751	0.12689	0.315067	-5.45531	54947	LPCAT2	16
ENSG00000087258	0.0840859	-0.212037	0.380181	0.710308	0.849328	-5.65986	2775	GNAO1	16
ENSG00000087263	-0.0290336	6.22754	-0.631634	0.539212	0.733566	-6.8038	55239	OGFOD1	16
ENSG00000087266	-0.154231	6.02004	-3.00826	0.0106576	0.0628828	-3.36343	6452	SH3BP2	4
ENSG00000087269	0.0189182	7.08511	0.372436	0.71592	0.852416	-7.03841	8602	NOP14	4
ENSG00000087274	-0.151802	6.99608	-3.79682	0.00244808	0.0233426	-1.99835	118	ADD1	4
ENSG00000087299	0.0119614	5.30909	0.20679	0.839565	0.923618	-6.87067	79944	L2HGDH	14
ENSG00000087301	0.144811	4.14679	2.13013	0.0540471	0.182795	-4.64662	57544	TXNDC16	14
ENSG00000087302	0.055621	7.11879	0.926439	0.372077	0.598182	-6.67065	51637	RTRAF	14
ENSG00000087303	0.0287169	0.0509972	0.147034	0.885492	0.947377	-5.78422	22795	NID2	14
ENSG00000087338	-0.177468	5.82078	-3.67039	0.00309199	0.0273344	-2.11011	64395	GMCL1	2
ENSG00000087365	-3.72549e-06	7.83773	-4.2308e-05	0.999967	0.999967	-7.1945	10992	SF3B2	11
ENSG00000087448	-0.139163	5.73077	-1.68185	0.117846	0.301023	-5.58875	57542	KLHL42	12
ENSG00000087460	-0.147675	9.1102	-4.76477	0.000432646	0.00739191	-0.431202	2778	GNAS	20
ENSG00000087470	0.0764497	6.93492	1.53508	0.150131	0.349572	-5.93886	10059	DNM1L	12
ENSG00000087494	0.339453	-0.226683	1.50529	0.157543	0.359619	-4.72724	5744	PTHLH	12
ENSG00000087502	-0.0189516	6.18	-0.316734	0.756768	0.876851	-6.95512	51290	ERGIC2	12
ENSG00000087510	0.0167726	4.59622	0.149237	0.883791	0.946574	-6.76745	7022	TFAP2C	20
ENSG00000087586	-0.087899	7.40318	-1.20826	0.249714	0.475303	-6.40616	6790	AURKA	20
ENSG00000087842	-0.151884	1.38734	-1.06677	0.306612	0.535558	-5.55004	8544	PIR	X
ENSG00000087884	-0.269683	1.43934	-2.37716	0.0345192	0.136931	-3.74925	28971	AAMDC	11
ENSG00000087903	-0.373386	2.78473	-3.72607	0.00278937	0.0255031	-1.58877	5990	RFX2	19
ENSG00000087995	-0.0356792	5.95858	-0.787812	0.445755	0.661336	-6.6567	339175	METTL2A	17
ENSG00000088035	-0.141722	4.96774	-2.45774	0.0297636	0.124137	-4.22097	29929	ALG6	1
ENSG00000088038	-0.153246	5.63934	-2.58271	0.0236166	0.10655	-4.09166	4849	CNOT3	19
ENSG00000088053	-0.252545	-1.24378	-0.622005	0.54532	0.738084	-5.29597	51206	GP6	19
ENSG00000088179	0.0318727	4.75454	0.501001	0.625235	0.792966	-6.67382	5775	PTPN4	2
ENSG00000088205	0.0624388	7.72496	0.945126	0.36283	0.58976	-6.71885	8886	DDX18	2
ENSG00000088247	-0.17097	8.41067	-3.25851	0.00666431	0.0457584	-3.14688	8570	KHSRP	19
ENSG00000088256	-0.144087	6.01376	-1.93795	0.0759772	0.228826	-5.23298	2767	GNA11	19
ENSG00000088280	-0.103685	3.01075	-0.716707	0.48697	0.694295	-6.20268	55616	ASAP3	1
ENSG00000088298	-0.143261	3.78551	-1.75673	0.103861	0.27936	-5.16723	55741	EDEM2	20
ENSG00000088298	-0.143261	3.78551	-1.75673	0.103861	0.27936	-5.16723	111089941	MMP24-AS1-EDEM2	20
ENSG00000088305	-0.276966	4.19022	-3.64728	0.00322726	0.0281439	-1.93619	1789	DNMT3B	20
ENSG00000088325	-0.13479	8.90974	-2.82826	0.0149363	0.0786485	-3.99726	22974	TPX2	20
ENSG00000088340	0.0324518	0.139953	0.114796	0.910464	0.958701	-5.81002	80307	FER1L4	20
ENSG00000088356	0.129647	4.93533	1.20726	0.250084	0.475617	-6.10065	81572	PDRG1	20
ENSG00000088367	-0.160697	3.42241	-1.58515	0.138347	0.332023	-5.34462	2036	EPB41L1	20
ENSG00000088387	0.149519	5.88116	1.67067	0.120071	0.304152	-5.62474	23348	DOCK9	13
ENSG00000088448	-0.0421405	5.46209	-0.618598	0.54749	0.739835	-6.71347	55608	ANKRD10	13
ENSG00000088451	0.185266	4.18305	2.89103	0.013279	0.0729241	-3.32394	23483	TGDS	13
ENSG00000088538	-0.0156686	3.99048	-0.239448	0.81471	0.909098	-6.63752	1795	DOCK3	3
ENSG00000088543	0.106332	2.21686	0.8633	0.404527	0.626654	-5.91941	51161	C3orf18	3
ENSG00000088682	-0.00508573	4.61569	-0.0549239	0.957083	0.981703	-6.78104	57017	COQ9	16
ENSG00000088727	-0.0957474	2.94496	-1.05914	0.309934	0.538828	-5.88858	64147	KIF9	3
ENSG00000088766	0.186722	2.64891	1.92555	0.077642	0.231903	-4.69466	54675	CRLS1	20
ENSG00000088808	0.0701734	4.03489	0.929075	0.370762	0.596903	-6.23289	23368	PPP1R13B	14
ENSG00000088812	0.0602416	6.19394	1.19888	0.253211	0.479609	-6.28173	8455	ATRN	20
ENSG00000088826	0.187391	2.62076	1.66419	0.121377	0.306243	-5.07675	54498	SMOX	20
ENSG00000088832	-0.208292	8.19189	-4.57324	0.00060427	0.00925068	-0.688004	2280	FKBP1A	20
ENSG00000088833	0.0150331	6.02832	0.299539	0.769541	0.884722	-6.94219	55968	NSFL1C	20
ENSG00000088836	-0.0815146	2.77014	-0.725161	0.481951	0.69047	-6.14606	83959	SLC4A11	20
ENSG00000088854	-0.0111066	4.4049	-0.14182	0.889524	0.949427	-6.73451	25943	DNAAF9	20
ENSG00000088876	0.261324	4.0914	4.54366	0.000636536	0.00960253	-0.307483	79175	ZNF343	20
ENSG00000088881	-0.192289	0.301235	-0.645583	0.530434	0.727279	-5.65044	57593	EBF4	20
ENSG00000088888	-0.262824	7.5097	-5.65051	9.84535e-05	0.00286684	1.24366	57506	MAVS	20
ENSG00000088899	-0.274689	2.91268	-2.62722	0.0217412	0.101099	-3.57598	9762	LZTS3	20
ENSG00000088930	0.0985801	8.03464	2.52419	0.0263239	0.114739	-4.45889	22803	XRN2	20
ENSG00000088970	0.10002	3.81311	1.14834	0.272715	0.500455	-5.96852	55857	KIZ	20
ENSG00000088986	-0.199423	7.1772	-4.07341	0.00147613	0.0168266	-1.50333	8655	DYNLL1	12
ENSG00000089006	-0.0328728	7.78192	-0.597137	0.56127	0.748867	-6.99945	27131	SNX5	20
ENSG00000089009	0.0377567	10.8128	1.32891	0.208055	0.425346	-6.61845	6128	RPL6	12
ENSG00000089022	-0.0161159	6.35999	-0.309962	0.76179	0.879757	-6.97886	8550	MAPKAPK5	12
ENSG00000089048	0.300673	7.09669	4.0445	0.00155572	0.0174467	-1.54916	51575	ESF1	20
ENSG00000089050	-0.135894	5.80288	-2.77002	0.0166563	0.0848143	-3.77453	10741	RBBP9	20
ENSG00000089053	-0.00549991	7.52434	-0.142138	0.889278	0.949427	-7.14971	51433	ANAPC5	12
ENSG00000089057	-0.178706	5.79227	-3.00998	0.0106231	0.0627446	-3.33349	9962	SLC23A2	20
ENSG00000089060	-0.334694	5.25225	-5.14512	0.000226091	0.00485881	0.60077	80024	SLC8B1	12
ENSG00000089063	0.1426	6.6062	3.41098	0.00501018	0.0377017	-2.67905	29058	TMEM230	20
ENSG00000089091	0.403053	2.33034	2.98132	0.0112102	0.0650422	-2.85643	55184	DZANK1	20
ENSG00000089094	-0.228589	5.72182	-5.15209	0.000223461	0.00482757	0.563873	84678	KDM2B	12
ENSG00000089123	0.214076	4.22181	3.12643	0.00853761	0.054206	-2.90047	55617	TASP1	20
ENSG00000089127	-0.378425	-1.66456	-1.06268	0.30839	0.537597	-4.91419	4938	OAS1	12
ENSG00000089154	-0.13564	8.60451	-3.6766	0.00305665	0.0271174	-2.38227	10985	GCN1	12
ENSG00000089157	-0.0800708	11.2256	-1.75374	0.10439	0.280202	-6.07078	6175	RPLP0	12
ENSG00000089159	-0.180204	7.44649	-4.03986	0.00156891	0.0174739	-1.59161	5829	PXN	12
ENSG00000089163	-0.0070812	-1.39617	-0.0281202	0.978018	0.991477	-5.43182	23409	SIRT4	12
ENSG00000089177	0.132286	4.50955	1.54271	0.148282	0.347358	-5.60481	55614	KIF16B	20
ENSG00000089195	0.0622952	6.25309	0.945174	0.362806	0.58976	-6.55514	51605	TRMT6	20
ENSG00000089220	-0.34891	7.71754	-7.97933	3.34045e-06	0.000353197	4.72241	5037	PEBP1	12
ENSG00000089234	0.26074	5.90891	5.05381	0.000263733	0.00532519	0.37567	8315	BRAP	12
ENSG00000089248	-0.232687	7.22334	-4.93689	0.000321757	0.00608957	0.0497627	10961	ERP29	12
ENSG00000089280	0.432546	8.47203	8.83992	1.13054e-06	0.000188081	5.7906	2521	FUS	16
ENSG00000089289	0.0612269	5.23282	1.19785	0.253597	0.480079	-6.15665	3476	IGBP1	X
ENSG00000089327	-0.256307	6.5407	-5.69487	9.16811e-05	0.00275043	1.40049	53827	FXYD5	19
ENSG00000089335	0.136717	5.42701	1.4722	0.16614	0.371842	-5.84282	55900	ZNF302	19
ENSG00000089351	0.00610195	3.91473	0.0728608	0.943091	0.974781	-6.65057	57655	GRAMD1A	19
ENSG00000089486	-0.217274	2.78446	-2.02347	0.0653601	0.207393	-4.56585	29965	CDIP1	16
ENSG00000089505	-0.414745	-0.421382	-1.77464	0.100743	0.274754	-4.34812	113540	CMTM1	16
ENSG00000089597	-0.128814	8.59919	-1.83693	0.0905445	0.256741	-5.67242	23193	GANAB	11
ENSG00000089639	-0.227809	3.05153	-3.01094	0.010604	0.0626758	-2.91801	51291	GMIP	19
ENSG00000089682	0.282218	5.21224	3.83598	0.00227787	0.0222888	-1.73179	55285	RBM41	X
ENSG00000089685	-0.132494	7.02052	-2.53452	0.0258251	0.113221	-4.33437	332	BIRC5	17
ENSG00000089693	-0.259841	6.25096	-4.61839	0.000558264	0.00876063	-0.422387	8079	MLF2	12
ENSG00000089723	-0.133195	3.34241	-1.87691	0.0844999	0.244765	-4.90182	78990	OTUB2	14
ENSG00000089737	-0.0535827	7.80075	-1.0482	0.314751	0.544285	-6.62474	57062	DDX24	14
ENSG00000089775	0.265915	4.83988	3.66899	0.00310003	0.0273755	-1.99124	7597	ZBTB25	14
ENSG00000089818	0.049996	5.22043	0.685105	0.506011	0.709787	-6.63411	25977	NECAP1	12
ENSG00000089847	0.5561	-0.223891	2.67083	0.0200453	0.0957533	-3.07444	170961	ANKRD24	19
ENSG00000089876	-0.336254	5.20528	-4.22366	0.00112513	0.0139798	-1.01933	55760	DHX32	10
ENSG00000089902	-0.0398939	7.1091	-0.780524	0.449874	0.664504	-6.7957	23186	RCOR1	14
ENSG00000089916	-0.110764	7.20692	-2.46319	0.029466	0.123285	-4.48061	55668	GPATCH2L	14
ENSG00000090006	-0.55674	5.14863	-6.08016	4.9947e-05	0.00190225	2.14579	8425	LTBP4	19
ENSG00000090013	-0.0426287	3.25923	-0.417272	0.683686	0.832006	-6.42919	645	BLVRB	19
ENSG00000090020	-0.12865	4.80175	-1.64623	0.125064	0.312104	-5.50687	6548	SLC9A1	1
ENSG00000090054	0.0154327	6.79726	0.291952	0.775199	0.888046	-7.03483	10558	SPTLC1	9
ENSG00000090060	-0.0162914	9.34595	-0.417948	0.683205	0.831803	-7.26154	10914	PAPOLA	14
ENSG00000090061	0.0718864	5.3088	1.09347	0.295183	0.524029	-6.28315	8812	CCNK	14
ENSG00000090097	-0.568226	3.23715	-7.46932	6.60469e-06	0.000557183	4.23411	57060	PCBP4	3
ENSG00000090238	-0.40237	0.851137	-1.77943	0.099923	0.273168	-4.5642	83719	YPEL3	16
ENSG00000090263	0.111642	4.51387	1.62395	0.129775	0.319534	-5.49183	51650	MRPS33	7
ENSG00000090266	-0.113533	4.45733	-1.50517	0.157574	0.359655	-5.64627	4708	NDUFB2	7
ENSG00000090273	-0.0975737	7.87764	-1.69666	0.114954	0.296579	-5.80883	10726	NUDC	1
ENSG00000090316	-0.116919	6.23701	-2.36196	0.0354942	0.139502	-4.55235	10296	MAEA	4
ENSG00000090339	0.024218	3.16613	0.169854	0.867893	0.938627	-6.48631	3383	ICAM1	19
ENSG00000090372	-0.0179323	6.24684	-0.339146	0.740232	0.866682	-6.95532	29888	STRN4	19
ENSG00000090376	-0.0816586	4.41202	-1.03231	0.321841	0.550952	-6.20138	11213	IRAK3	12
ENSG00000090432	-0.0432798	4.16153	-0.612751	0.551226	0.742212	-6.50338	79594	MUL1	1
ENSG00000090447	-0.00619536	4.85228	-0.0955623	0.925411	0.96623	-6.81779	7023	TFAP4	16
ENSG00000090470	0.0506354	5.58872	0.832468	0.421048	0.640906	-6.57196	10081	PDCD7	15
ENSG00000090487	-0.0998679	6.6899	-2.16034	0.0511933	0.176774	-4.94724	51324	SPG21	15
ENSG00000090520	-0.119727	6.49706	-2.10141	0.0568987	0.189159	-5.02401	51726	DNAJB11	3
ENSG00000090530	0.00722166	7.32841	0.118161	0.907852	0.957476	-7.13173	55214	P3H2	3
ENSG00000090554	0.0424915	-1.63499	0.122322	0.904624	0.95598	-5.37309	2323	FLT3LG	19
ENSG00000090565	-0.0471309	4.15595	-0.56564	0.581832	0.764064	-6.53106	9727	RAB11FIP3	16
ENSG00000090581	-0.0736324	2.85278	-0.726552	0.481128	0.689894	-6.16261	84572	GNPTG	16
ENSG00000090612	0.315188	5.14695	3.83588	0.00227828	0.0222888	-1.72366	10795	ZNF268	12
ENSG00000090615	-0.0392278	7.07952	-0.861877	0.40528	0.627138	-6.72444	2802	GOLGA3	12
ENSG00000090621	-0.0576518	8.16523	-0.945826	0.362486	0.589519	-6.76522	8761	PABPC4	1
ENSG00000090661	1.68039	-1.75286	2.62057	0.0220118	0.10192	-3.18413	79603	CERS4	19
ENSG00000090674	-0.203376	3.04358	-2.53323	0.0258869	0.113333	-3.76345	57192	MCOLN1	19
ENSG00000090686	-0.0217056	6.11618	-0.502864	0.623962	0.79212	-6.86666	84196	USP48	1
ENSG00000090776	-0.162713	3.06708	-1.52554	0.152472	0.353047	-5.35631	1947	EFNB1	X
ENSG00000090857	-0.0464127	6.04655	-0.81076	0.432944	0.651017	-6.64893	55066	PDPR	16
ENSG00000090861	-0.0841209	7.94563	-1.60771	0.133304	0.324448	-5.94519	16	AARS1	16
ENSG00000090863	-0.0311546	7.74164	-0.869764	0.40112	0.623702	-6.78944	2734	GLG1	16
ENSG00000090889	-0.0906036	6.90479	-1.425	0.179088	0.388624	-6.08364	24137	KIF4A	X
ENSG00000090905	-0.032159	6.78766	-0.78151	0.449316	0.66405	-6.75929	27327	TNRC6A	16
ENSG00000090924	-0.240382	4.74391	-3.08471	0.00923282	0.0569924	-3.05571	64857	PLEKHG2	19
ENSG00000090971	-0.610672	3.01808	-6.50719	2.60966e-05	0.00126702	2.92018	57106	NAT14	19
ENSG00000090975	-0.270928	3.08743	-2.82498	0.0150283	0.0789407	-3.25667	57605	PITPNM2	12
ENSG00000090989	0.212358	5.65659	4.05679	0.00152137	0.0171906	-1.37834	55763	EXOC1	4
ENSG00000091009	-0.0201028	6.35651	-0.452745	0.658631	0.815448	-6.92072	54439	RBM27	5
ENSG00000091039	0.208461	8.24153	5.79688	7.79049e-05	0.00249779	1.42146	114882	OSBPL8	12
ENSG00000091073	-0.0245555	3.47842	-0.316518	0.756928	0.876994	-6.51318	113878	DTX2	7
ENSG00000091106	0.122853	1.53783	0.762151	0.460366	0.673231	-5.85193	58484	NLRC4	2
ENSG00000091127	0.142073	6.23679	2.79943	0.0157645	0.0814237	-3.77195	54517	PUS7	7
ENSG00000091128	-0.215478	-1.26132	-0.746873	0.469207	0.680454	-5.21978	22798	LAMB4	7
ENSG00000091129	0.00320255	2.44111	0.0252398	0.980269	0.992366	-6.34588	4897	NRCAM	7
ENSG00000091136	0.208802	6.66751	4.45496	0.000744471	0.0105674	-0.75723	3912	LAMB1	7
ENSG00000091137	0.0794955	1.42233	0.473629	0.644078	0.805944	-6.00373	5172	SLC26A4	7
ENSG00000091138	0.372442	-1.06701	1.23368	0.240424	0.464637	-4.86451	1811	SLC26A3	7
ENSG00000091140	0.0773972	6.78764	1.73404	0.107934	0.286036	-5.63642	1738	DLD	7
ENSG00000091157	0.28034	4.98905	4.48794	0.000702279	0.010203	-0.519315	23335	WDR7	18
ENSG00000091164	-0.0290254	6.50932	-0.637795	0.535325	0.730869	-6.83284	9352	TXNL1	18
ENSG00000091262	0.157458	-0.486181	0.620002	0.546595	0.739146	-5.47849	368	ABCC6	16
ENSG00000091317	-0.098829	7.24657	-2.63175	0.0215588	0.100428	-4.184	54918	CMTM6	3
ENSG00000091409	-0.373061	9.11449	-2.87095	0.0137881	0.0745329	-3.9389	3655	ITGA6	2
ENSG00000091428	-0.611837	0.684215	-2.47831	0.0286546	0.120977	-3.46703	11069	RAPGEF4	2
ENSG00000091436	0.0889873	8.26884	1.51369	0.155422	0.357004	-6.11113	51776	MAP3K20	2
ENSG00000091483	-0.234449	6.53837	-4.23691	0.00109863	0.0137416	-1.1403	2271	FH	1
ENSG00000091490	-0.477839	3.70812	-4.16469	0.00125127	0.0150272	-0.926489	23231	SEL1L3	4
ENSG00000091527	0.210479	9.14374	3.5913	0.00358055	0.0300569	-2.59599	55573	CDV3	3
ENSG00000091536	0.0750169	-1.68401	0.24407	0.811209	0.907446	-5.34372	51168	MYO15A	17
ENSG00000091542	-0.0519225	6.44644	-0.675115	0.512121	0.714009	-6.8001	54890	ALKBH5	17
ENSG00000091592	-0.0133938	4.45391	-0.146038	0.886262	0.947817	-6.74269	22861	NLRP1	17
ENSG00000091622	-0.540736	2.43127	-5.41319	0.000144822	0.00367696	1.29102	83394	PITPNM3	17
ENSG00000091640	0.0278659	4.73218	0.378451	0.711561	0.849928	-6.72671	9552	SPAG7	17
ENSG00000091651	0.0274214	5.40801	0.354939	0.72866	0.859518	-6.8407	23594	ORC6	16
ENSG00000091656	0.450878	3.09141	4.76453	0.000432826	0.00739191	0.190363	79776	ZFHX4	8
ENSG00000091732	0.146025	4.18281	2.20927	0.046869	0.166635	-4.52139	51530	ZC3HC1	7
ENSG00000091831	0.242663	0.0941074	0.845162	0.414193	0.634844	-5.46438	2099	ESR1	6
ENSG00000091844	-0.0701721	3.89266	-0.795159	0.441627	0.657837	-6.32097	26575	RGS17	6
ENSG00000091879	0.061742	2.9306	0.730429	0.478839	0.6882	-6.17667	285	ANGPT2	8
ENSG00000091947	-0.109268	4.36818	-1.64782	0.124734	0.311786	-5.43186	84336	TMEM101	17
ENSG00000091986	-0.318765	7.02062	-2.85664	0.0141629	0.0759692	-3.75058	151887	CCDC80	3
ENSG00000092010	-0.260749	4.75059	-3.02788	0.0102722	0.0612932	-3.16095	5720	PSME1	14
ENSG00000092020	0.0161878	4.58307	0.243431	0.811692	0.907699	-6.7455	55012	PPP2R3C	14
ENSG00000092036	-0.153133	2.52978	-1.52735	0.152025	0.352391	-5.24626	54930	HAUS4	14
ENSG00000092094	-0.13654	4.9389	-2.21387	0.0464811	0.165812	-4.63606	55644	OSGEP	14
ENSG00000092098	0.336967	-0.304129	1.5112	0.156048	0.357715	-4.70548	55072	RNF31	14
ENSG00000092108	0.252689	6.69095	4.81111	0.000399338	0.00702681	-0.122926	23256	SCFD1	14
ENSG00000092140	0.0253539	6.21367	0.50462	0.622763	0.79147	-6.87765	55632	G2E3	14
ENSG00000092148	0.0812322	7.68104	1.63966	0.126438	0.314311	-5.87137	25831	HECTD1	14
ENSG00000092199	-0.0373679	9.59959	-0.696603	0.499033	0.704199	-7.12521	3183	HNRNPC	14
ENSG00000092200	0.088754	-0.111835	0.358106	0.726347	0.858342	-5.69251	57096	RPGRIP1	14
ENSG00000092201	0.0579478	8.72358	1.37932	0.192411	0.406272	-6.33755	11198	SUPT16H	14
ENSG00000092203	0.161102	5.98729	2.29822	0.0398796	0.15025	-4.63365	9878	TOX4	14
ENSG00000092208	0.165025	3.70604	1.8588	0.0871917	0.25002	-4.99935	8487	GEMIN2	14
ENSG00000092295	-0.196159	0.238785	-0.99671	0.33815	0.566242	-5.36663	7051	TGM1	14
ENSG00000092330	-0.043467	4.34398	-0.634054	0.537684	0.73256	-6.52321	26277	TINF2	14
ENSG00000092421	0.129008	3.12586	1.26479	0.229434	0.451803	-5.6996	57556	SEMA6A	5
ENSG00000092439	0.141721	6.60427	2.66651	0.0202072	0.096223	-4.05352	54822	TRPM7	15
ENSG00000092445	-0.401977	4.57039	-6.4251	2.95081e-05	0.0013631	2.7251	7301	TYRO3	15
ENSG00000092470	-0.196706	6.0917	-4.19777	0.0011788	0.0144481	-1.1666	79968	WDR76	15
ENSG00000092529	0.199991	-0.795132	0.594801	0.562782	0.750144	-5.41604	825	CAPN3	15
ENSG00000092531	-0.0232651	4.53928	-0.387733	0.704854	0.84591	-6.68948	8773	SNAP23	15
ENSG00000092607	-0.38288	-0.92993	-1.52249	0.153227	0.35415	-4.57835	6913	TBX15	1
ENSG00000092621	-0.238889	4.97374	-2.34512	0.036606	0.141972	-4.41687	26227	PHGDH	1
ENSG00000092820	0.0365326	8.2401	0.731938	0.47795	0.687492	-6.95567	7430	EZR	6
ENSG00000092841	-0.378748	7.27125	-6.96212	1.34266e-05	0.000850749	3.3197	4637	MYL6	12
ENSG00000092847	-0.0618852	6.81302	-1.09346	0.295188	0.524029	-6.46963	26523	2001-08-01	1
ENSG00000092853	-0.157113	7.67188	-2.96227	0.0116182	0.0666136	-3.62367	63967	CLSPN	1
ENSG00000092871	0.156038	5.09762	2.30046	0.0397171	0.14989	-4.51342	117584	RFFL	17
ENSG00000092929	-0.289106	6.29575	-5.3124	0.000171024	0.00406139	0.782893	201294	UNC13D	17
ENSG00000092931	-0.0357513	3.4461	-0.430764	0.674108	0.826098	-6.46175	79157	MFSD11	17
ENSG00000092964	-0.776714	6.64818	-5.88549	6.77106e-05	0.00229137	1.70511	1808	DPYSL2	8
ENSG00000092969	0.182323	5.00206	1.04787	0.314896	0.544392	-6.28494	7042	TGFB2	1
ENSG00000092978	0.212921	5.17479	3.84108	0.00225663	0.0221294	-1.71781	55105	GPATCH2	1
ENSG00000093000	-0.102269	7.44786	-1.98755	0.069641	0.216344	-5.31302	10762	NUP50	22
ENSG00000093009	-0.281544	5.47265	-3.77696	0.00253931	0.0239248	-1.87132	8318	CDC45	22
ENSG00000093010	-0.139323	5.03224	-2.675	0.0198898	0.095341	-3.84476	1312	COMT	22
ENSG00000093100	0.140222	-0.40673	0.675094	0.512134	0.714009	-5.46553	NA	NA	NA
ENSG00000093144	0.0204103	6.45836	0.432183	0.673104	0.825325	-6.94228	55862	ECHDC1	6
ENSG00000093167	0.0680185	6.42245	1.54286	0.148245	0.347358	-5.87091	9209	LRRFIP2	3
ENSG00000093183	-0.141268	6.273	-3.30213	0.00614144	0.0432903	-2.84633	9117	SEC22C	3
ENSG00000093217	-0.111809	4.54384	-1.68244	0.11773	0.300836	-5.41199	9942	XYLB	3
ENSG00000094631	-0.0528569	4.19659	-0.74074	0.472785	0.682854	-6.42092	10013	HDAC6	X
ENSG00000094804	-0.285157	7.0713	-6.01581	5.52002e-05	0.00202969	1.8777	990	CDC6	17
ENSG00000094841	0.0456928	3.85985	0.621221	0.545819	0.738416	-6.44083	139596	UPRT	X
ENSG00000094880	-0.116763	6.44893	-2.261	0.0426746	0.157094	-4.75021	8697	CDC23	5
ENSG00000094914	-0.0327458	4.50993	-0.456254	0.656176	0.813891	-6.65389	8086	AAAS	12
ENSG00000094916	-0.375134	8.25329	-9.03347	8.95698e-07	0.000166474	6.04489	23468	CBX5	12
ENSG00000094963	-0.6862	-2.20617	-1.47863	0.164438	0.369509	-4.4762	2327	FMO2	1
ENSG00000094975	0.0345216	6.89426	0.835576	0.419363	0.639241	-6.72671	51430	SUCO	1
ENSG00000095002	-0.0303819	7.55594	-0.791635	0.443604	0.659708	-6.83545	4436	MSH2	2
ENSG00000095015	0.10724	5.84108	0.897603	0.386666	0.611743	-6.54829	4214	MAP3K1	5
ENSG00000095059	0.0535341	1.83316	0.432835	0.672643	0.825109	-6.11502	1725	DHPS	19
ENSG00000095066	0.0941567	3.24429	1.13245	0.279084	0.507125	-5.87326	29911	HOOK2	19
ENSG00000095139	-0.000712441	7.96562	-0.00899669	0.992966	0.996729	-7.20823	372	ARCN1	11
ENSG00000095203	0.0150095	6.4029	0.25422	0.803535	0.902725	-7.0007	54566	EPB41L4B	9
ENSG00000095209	0.0494688	5.85266	0.808596	0.434142	0.6522	-6.62653	55151	TMEM38B	9
ENSG00000095261	-0.17607	6.77508	-3.05731	0.00972024	0.0590965	-3.35499	5711	PSMD5	9
ENSG00000095303	1.48178	-2.75603	2.58531	0.0235032	0.10618	-3.33941	5742	PTGS1	9
ENSG00000095319	-0.144467	8.05861	-2.12399	0.0546458	0.184007	-5.15338	23511	NUP188	9
ENSG00000095321	-0.229591	2.56118	-0.92435	0.373121	0.598998	-5.93723	1384	CRAT	9
ENSG00000095380	-0.087254	6.10774	-1.87991	0.0840615	0.244	-5.33584	54187	NANS	9
ENSG00000095383	-0.12722	6.04258	-2.34119	0.0368699	0.142576	-4.56568	55357	TBC1D2	9
ENSG00000095397	0.142242	2.80868	1.46566	0.167886	0.374182	-5.38541	25861	WHRN	9
ENSG00000095464	-0.20482	0.0119526	-0.940577	0.365066	0.592115	-5.36518	5146	PDE6C	10
ENSG00000095485	0.0751223	5.38205	1.37459	0.193837	0.408142	-5.96397	55280	CWF19L1	10
ENSG00000095539	-0.219914	0.678801	-0.998336	0.337392	0.5655	-5.46118	57715	SEMA4G	10
ENSG00000095564	0.210785	7.76652	4.48354	0.000707759	0.0102481	-0.810135	9044	BTAF1	10
ENSG00000095574	0.0461135	5.85971	0.944019	0.363373	0.590396	-6.5078	64376	IKZF5	10
ENSG00000095587	0.195057	-1.52949	0.642879	0.532129	0.728412	-5.22713	7093	TLL2	10
ENSG00000095637	0.695114	1.5602	5.09452	0.000246199	0.00510198	0.791116	10580	SORBS1	10
ENSG00000095739	0.325424	2.78182	2.67876	0.0197508	0.0947893	-3.46467	25805	BAMBI	10
ENSG00000095752	0.460381	5.18789	3.1205	0.00863314	0.0546245	-3.05304	3589	IL11	19
ENSG00000095787	0.15456	8.17911	4.22294	0.00112658	0.0139813	-1.32536	51322	WAC	10
ENSG00000095794	-0.207298	4.7993	-3.07657	0.00937511	0.057572	-3.07908	1390	CREM	10
ENSG00000095906	-0.0793134	3.58997	-1.08845	0.297309	0.526224	-5.98881	10101	NUBP2	16
ENSG00000095951	0.0776298	5.87135	0.734476	0.476457	0.686414	-6.68741	3096	HIVEP1	6
ENSG00000096060	-0.250315	6.14167	-3.13532	0.00839635	0.0535808	-3.14164	2289	FKBP5	6
ENSG00000096063	-0.117428	8.00759	-3.12202	0.00860846	0.0545248	-3.36125	6732	SRPK1	6
ENSG00000096070	0.070512	6.06497	1.17873	0.260852	0.487498	-6.28922	27154	BRPF3	6
ENSG00000096080	0.170908	3.71439	2.61135	0.0223929	0.102962	-3.74641	55168	MRPS18A	6
ENSG00000096092	-0.446741	4.32857	-6.85917	1.55685e-05	0.000928254	3.38072	28978	TMEM14A	6
ENSG00000096093	0.125668	5.28076	1.98645	0.0697755	0.216616	-5.06111	114327	EFHC1	6
ENSG00000096384	-0.0847302	11.4046	-2.07427	0.0597216	0.195672	-5.5804	3326	HSP90AB1	6
ENSG00000096401	0.00633579	7.18086	0.152823	0.881022	0.945415	-7.11051	988	CDC5L	6
ENSG00000096433	-0.204613	7.17763	-4.45984	0.000738071	0.0105079	-0.796754	3710	ITPR3	6
ENSG00000096654	0.0798537	4.29353	1.11152	0.287645	0.51602	-6.09812	7738	ZNF184	6
ENSG00000096696	-0.0589609	7.25766	-0.556975	0.587558	0.767811	-6.96677	1832	DSP	6
ENSG00000096717	0.275484	5.78447	5.47906	0.000130008	0.00342231	1.10988	23411	SIRT1	10
ENSG00000096746	0.327422	8.34284	7.50317	6.30641e-06	0.000539675	4.02023	3189	HNRNPH3	10
ENSG00000096872	0.276726	4.84358	3.55062	0.00386182	0.0315389	-2.21055	80173	IFT74	9
ENSG00000096968	0.23709	4.10911	3.44653	0.00468833	0.0360751	-2.29462	3717	JAK2	9
ENSG00000097007	-0.125446	7.07825	-1.34693	0.202347	0.418595	-6.20297	25	ABL1	9
ENSG00000097021	-0.567791	4.8325	-9.43124	5.61572e-07	0.000130978	6.64315	11332	ACOT7	1
ENSG00000097033	-0.104605	7.40595	-2.5522	0.0249927	0.110887	-4.34337	51100	SH3GLB1	1
ENSG00000097046	0.106677	5.9767	1.68808	0.116622	0.299152	-5.61108	8317	CDC7	1
ENSG00000097096	0.222689	5.04304	4.28832	0.00100181	0.0128204	-0.884449	84144	SYDE2	1
ENSG00000099139	0.00750667	3.28867	0.0842971	0.93418	0.970884	-6.52325	5125	PCSK5	9
ENSG00000099194	-0.698752	8.33431	-4.08588	0.00144311	0.0165453	-1.5912	6319	SCD	10
ENSG00000099203	-0.0783024	2.30165	-0.561055	0.584858	0.766304	-6.15265	11018	TMED1	19
ENSG00000099204	-0.035669	8.0238	-0.707376	0.492546	0.69902	-6.95073	3983	ABLIM1	10
ENSG00000099219	-0.103124	4.07174	-1.49618	0.159871	0.362636	-5.58967	79956	ERMP1	9
ENSG00000099246	0.0538254	6.94289	1.15529	0.269966	0.497186	-6.4165	22931	RAB18	10
ENSG00000099250	0.127069	8.76084	3.58276	0.00363779	0.0303388	-2.57397	8829	NRP1	10
ENSG00000099251	-0.133071	1.06369	-0.865343	0.403448	0.625865	-5.66363	158160	HSD17B7P2	10
ENSG00000099256	-0.288851	4.16158	-4.35649	0.00088688	0.0119203	-0.646445	56952	PRTFDC1	10
ENSG00000099282	0.0724582	2.30375	0.660598	0.521076	0.720303	-6.09204	23555	TSPAN15	10
ENSG00000099284	-0.414264	0.812681	-2.71435	0.0184819	0.0909199	-3.10031	55506	MACROH2A2	10
ENSG00000099290	-0.0528798	5.56626	-0.86466	0.403809	0.626205	-6.54098	387680	WASHC2A	10
ENSG00000099308	-0.168413	3.6856	-2.4029	0.0329258	0.132987	-4.10384	23031	MAST3	19
ENSG00000099326	0.0658419	4.17827	0.816956	0.429526	0.648272	-6.35769	7593	MZF1	19
ENSG00000099330	-0.340796	2.03877	-3.18368	0.00766799	0.0503093	-2.45426	79629	OCEL1	19
ENSG00000099331	-0.316839	6.64793	-6.58236	2.33387e-05	0.00117633	2.79757	4650	MYO9B	19
ENSG00000099337	0.0433419	2.31686	0.411869	0.687538	0.834352	-6.23096	9424	KCNK6	19
ENSG00000099338	0.0757078	-0.208348	0.27172	0.790354	0.895597	-5.69461	57828	CATSPERG	19
ENSG00000099341	-0.0127289	7.07381	-0.220937	0.828774	0.917689	-7.08505	5714	PSMD8	19
ENSG00000099364	-0.454568	3.57845	-5.77739	8.0358e-05	0.00255236	1.80508	54620	FBXL19	16
ENSG00000099365	0.511771	-1.22442	1.70516	0.113324	0.294128	-4.32702	112755	STX1B	16
ENSG00000099377	-0.444843	-1.17333	-1.27481	0.225981	0.447634	-4.80245	80270	HSD3B7	16
ENSG00000099381	-0.122915	5.2744	-1.90987	0.079796	0.235819	-5.18104	9739	SETD1A	16
ENSG00000099385	-0.263189	3.60538	-3.51037	0.00416227	0.0333047	-2.09869	9274	BCL7C	16
ENSG00000099399	-0.161461	3.98383	-2.02767	0.0648762	0.20652	-4.78351	4113	MAGEB2	X
ENSG00000099622	0.193377	6.79215	2.51778	0.0266383	0.115445	-4.34015	1153	CIRBP	19
ENSG00000099624	-0.332685	4.52169	-3.00359	0.0107513	0.0633105	-3.17011	513	ATP5F1D	19
ENSG00000099625	-0.0717083	0.624402	-0.430275	0.674454	0.826139	-5.83957	255057	CBARP	19
ENSG00000099783	0.165982	8.65162	3.60017	0.003522	0.0297861	-2.53044	4670	HNRNPM	19
ENSG00000099785	0.172249	1.58783	1.40421	0.185053	0.395723	-5.21416	51257	MARCHF2	19
ENSG00000099795	-0.257743	4.09201	-2.86934	0.0138299	0.0747418	-3.34667	4713	NDUFB7	19
ENSG00000099797	-0.279741	6.07242	-4.6709	0.000509315	0.00828203	-0.310974	9524	TECR	19
ENSG00000099800	0.0330264	5.78281	0.333706	0.744234	0.869333	-6.89942	26517	TIMM13	19
ENSG00000099804	-0.242253	5.06563	-4.70229	0.000482211	0.00800544	-0.147182	997	CDC34	19
ENSG00000099812	0.165157	1.1153	0.577185	0.57425	0.758288	-5.87934	126353	MISP	19
ENSG00000099814	-0.00506371	5.01547	-0.0701418	0.945211	0.975471	-6.84633	283638	CEP170B	14
ENSG00000099817	-0.273782	6.47274	-3.19461	0.00751253	0.0496736	-3.0676	5434	POLR2E	19
ENSG00000099821	-0.140629	4.82246	-1.91112	0.0796225	0.235541	-5.11132	5442	POLRMT	19
ENSG00000099822	-0.283645	0.536617	-1.40028	0.186197	0.397419	-5.00128	610	HCN2	19
ENSG00000099834	-1.45639	1.31908	-11.3186	7.42548e-08	4.10819e-05	7.15456	53841	CDHR5	11
ENSG00000099840	0.736759	-1.80516	1.88945	0.0826813	0.241295	-4.06699	113177	IZUMO4	19
ENSG00000099849	-0.526491	1.89493	-4.38566	0.000841972	0.011492	-0.354267	8045	RASSF7	11
ENSG00000099860	0.390124	6.10378	8.8886	1.06585e-06	0.000184546	5.97759	4616	GADD45B	19
ENSG00000099866	-0.235461	-2.52678	-0.382796	0.708418	0.848134	-5.14856	8174	MADCAM1	19
ENSG00000099875	-0.0711169	5.22534	-1.17943	0.260585	0.487253	-6.17607	2872	MKNK2	19
ENSG00000099889	0.234603	0.472288	0.965072	0.35314	0.581035	-5.44856	421	ARVCF	22
ENSG00000099899	-0.237612	4.15718	-3.03565	0.0101235	0.0607301	-3.05483	27037	TRMT2A	22
ENSG00000099901	-0.0973658	7.05943	-1.31252	0.213361	0.431546	-6.24391	5902	RANBP1	22
ENSG00000099904	-0.327568	4.2343	-4.35046	0.00089648	0.0120086	-0.666478	29801	ZDHHC8	22
ENSG00000099910	-0.217769	2.34924	-2.1661	0.0506655	0.1755	-4.25529	84861	KLHL22	22
ENSG00000099917	0.00559883	5.75875	0.122964	0.904126	0.955811	-6.94751	51586	MED15	22
ENSG00000099937	0.143131	0.105539	0.894658	0.388178	0.612733	-5.42737	3053	SERPIND1	22
ENSG00000099940	-0.00242	4.77294	-0.0358029	0.972015	0.988342	-6.80881	9342	SNAP29	22
ENSG00000099942	-0.0384867	7.23451	-0.860822	0.405839	0.627683	-6.74234	1399	CRKL	22
ENSG00000099949	-0.0394859	2.79746	-0.431206	0.673795	0.82591	-6.32601	8216	LZTR1	22
ENSG00000099953	0.577781	-1.73191	1.68471	0.117282	0.300091	-4.3025	4320	MMP11	22
ENSG00000099956	0.0698147	6.053	1.16646	0.265596	0.492135	-6.30162	6598	SMARCB1	22
ENSG00000099968	0.099144	5.37721	1.68202	0.117813	0.300984	-5.54197	23786	BCL2L13	22
ENSG00000099974	-0.106851	1.11424	-0.788693	0.445259	0.660923	-5.7363	100037417	DDTL	22
ENSG00000099991	-0.00202576	5.34267	-0.026614	0.979195	0.991997	-6.89802	23523	CABIN1	22
ENSG00000099992	-0.177511	1.46658	-1.31673	0.211985	0.429934	-5.29347	83874	TBC1D10A	22
ENSG00000099995	-0.0185163	7.33579	-0.322605	0.752424	0.873903	-7.08431	10291	SF3A1	22
ENSG00000099998	-0.36012	-0.739033	-1.28425	0.222766	0.443964	-4.8721	2687	GGT5	22
ENSG00000099999	0.126588	2.12008	1.17842	0.260972	0.48758	-5.59046	200312	RNF215	22
ENSG00000100003	-0.0488706	3.08182	-0.594349	0.563075	0.750324	-6.29955	23541	SEC14L2	22
ENSG00000100014	0.186897	4.60716	2.6369	0.0213532	0.0997823	-3.84977	23384	SPECC1L	22
ENSG00000100023	-0.212906	4.4112	-3.53902	0.00394601	0.0320355	-2.16861	23759	PPIL2	22
ENSG00000100027	-0.313999	-0.990345	-0.947717	0.361561	0.588823	-5.13163	29799	YPEL1	22
ENSG00000100028	-0.373252	5.64694	-8.24446	2.37185e-06	0.000289366	5.19251	6634	SNRPD3	22
ENSG00000100029	0.0215265	6.52031	0.296137	0.772076	0.886215	-7.00204	23481	PES1	22
ENSG00000100030	-0.194901	7.14943	-3.90569	0.00200433	0.0205	-1.81107	5594	MAPK1	22
ENSG00000100034	-0.24902	5.49258	-4.91003	0.000336889	0.00625651	0.169414	9647	PPM1F	22
ENSG00000100036	0.22064	1.85108	1.56044	0.14406	0.340857	-5.06584	339665	SLC35E4	22
ENSG00000100038	0.172439	-0.178451	0.684404	0.506438	0.710014	-5.5152	8940	TOP3B	22
ENSG00000100053	-0.214492	-1.23027	-0.752002	0.466227	0.678053	-5.22329	1417	CRYBB3	22
ENSG00000100055	0.451249	-1.49564	1.314	0.212877	0.431087	-4.71642	27128	CYTH4	22
ENSG00000100056	-0.000566116	3.59664	-0.00691555	0.994593	0.997434	-6.59022	8220	ESS2	22
ENSG00000100058	-0.0945811	3.94139	-1.26136	0.230627	0.453284	-5.86296	1416	CRYBB2P1	22
ENSG00000100060	-0.0337397	-1.83277	-0.109913	0.914255	0.960638	-5.33247	4242	MFNG	22
ENSG00000100065	0.0977092	4.0497	1.50251	0.15825	0.360716	-5.57786	29775	CARD10	22
ENSG00000100068	0.256922	3.04056	2.82167	0.0151215	0.0792769	-3.2564	NA	NA	NA
ENSG00000100075	-0.375153	4.49526	-6.07419	5.04111e-05	0.00191273	2.19372	6576	SLC25A1	22
ENSG00000100077	-0.188425	3.59818	-2.28404	0.0409229	0.152748	-4.29067	157	GRK3	22
ENSG00000100079	-0.63767	-0.701996	-3.03935	0.0100534	0.0605344	-2.51576	3957	LGALS2	22
ENSG00000100083	-0.118814	4.63926	-1.63279	0.127888	0.31656	-5.49963	26088	GGA1	22
ENSG00000100084	-0.202767	3.03588	-2.41098	0.0324405	0.131767	-3.97269	7290	HIRA	22
ENSG00000100092	-0.642049	1.31601	-5.11358	0.000238411	0.00502818	0.806422	23616	SH3BP1	22
ENSG00000100097	-0.334222	7.17995	-4.84933	0.000373881	0.00673836	-0.100093	3956	LGALS1	22
ENSG00000100099	0.236839	5.3103	4.46162	0.000735749	0.010499	-0.604341	89781	HPS4	22
ENSG00000100100	0.164633	0.390173	0.768427	0.456765	0.670426	-5.59003	113791	PIK3IP1	22
ENSG00000100104	0.0884379	4.64529	1.41066	0.183183	0.39367	-5.80416	402055	SRRD	22
ENSG00000100105	0.10933	4.47132	1.61602	0.131487	0.321985	-5.49582	23598	PATZ1	22
ENSG00000100106	-0.348846	4.35822	-4.12975	0.00133285	0.0157051	-1.07946	11078	TRIOBP	22
ENSG00000100109	0.058641	4.58212	0.946476	0.362168	0.589368	-6.31565	24144	TFIP11	22
ENSG00000100116	-0.141251	2.80835	-1.0096	0.332175	0.560788	-5.90959	23464	GCAT	22
ENSG00000100124	-0.0840568	3.21741	-0.642877	0.532131	0.728412	-6.2968	129138	ANKRD54	22
ENSG00000100129	-0.0752219	6.89808	-1.50867	0.156687	0.358663	-5.9709	51386	EIF3L	22
ENSG00000100138	-0.0718992	6.86454	-1.08631	0.298216	0.527124	-6.48296	4809	SNU13	22
ENSG00000100139	-0.203654	4.58608	-3.21303	0.00725737	0.0485389	-2.79617	85377	MICALL1	22
ENSG00000100142	-0.180657	4.30593	-1.67123	0.119958	0.304092	-5.38673	5435	POLR2F	22
ENSG00000100146	-0.0399578	0.0610096	-0.194236	0.849169	0.928846	-5.77836	6663	SOX10	22
ENSG00000100147	-0.00189375	4.60259	-0.0255196	0.980051	0.992272	-6.78004	79879	CCDC134	22
ENSG00000100150	-0.00434758	3.26242	-0.0571728	0.955328	0.981012	-6.51978	9681	DEPDC5	22
ENSG00000100151	-0.0721429	2.37346	-0.482451	0.637976	0.802056	-6.21029	9463	PICK1	22
ENSG00000100154	-0.0749724	4.78887	-0.911962	0.379353	0.60466	-6.38202	23331	TTC28	22
ENSG00000100162	-0.273679	4.03532	-2.54693	0.025238	0.111642	-3.91323	79019	CENPM	22
ENSG00000100191	-0.443882	0.0397859	-2.05686	0.0616011	0.199713	-4.02808	6527	SLC5A4	22
ENSG00000100196	-0.536796	3.24924	-4.78456	0.000418077	0.00722668	0.211052	11015	KDELR3	22
ENSG00000100197	-0.376645	-1.04353	-1.64024	0.126315	0.314217	-4.42497	107987479	LOC107987479	22
ENSG00000100197	-0.376645	-1.04353	-1.64024	0.126315	0.314217	-4.42497	1565	CYP2D6	22
ENSG00000100197	-0.376645	-1.04353	-1.64024	0.126315	0.314217	-4.42497	107987478	LOC107987478	22
ENSG00000100201	0.0883149	8.34882	1.67375	0.119454	0.303482	-5.89242	10521	DDX17	22
ENSG00000100207	-0.0856282	6.94415	-1.78295	0.099326	0.271981	-5.57967	6942	TCF20	22
ENSG00000100209	0.182137	2.94583	2.02649	0.0650115	0.206752	-4.59337	150274	HSCB	22
ENSG00000100211	-0.0497153	3.10884	-0.672069	0.513993	0.715206	-6.25488	25776	CBY1	22
ENSG00000100216	-0.0305002	6.66694	-0.477122	0.641658	0.804534	-6.94458	56993	TOMM22	22
ENSG00000100219	0.117726	6.09791	1.45445	0.170914	0.378075	-5.95287	7494	XBP1	22
ENSG00000100220	0.02526	6.34494	0.438981	0.668303	0.822033	-6.9259	51493	RTCB	22
ENSG00000100221	-0.173448	6.11804	-3.44019	0.00474419	0.0363492	-2.57193	9929	JOSD1	22
ENSG00000100225	-0.0260303	5.85617	-0.525612	0.608523	0.78271	-6.82181	25793	FBXO7	22
ENSG00000100226	-0.0399073	5.17976	-0.660114	0.521377	0.720341	-6.64512	9567	GTPBP1	22
ENSG00000100227	0.361507	-1.28703	1.2009	0.252453	0.478593	-4.85736	84271	POLDIP3	22
ENSG00000100228	-0.0120786	1.50643	-0.0789717	0.938328	0.972474	-6.13393	9609	RAB36	22
ENSG00000100234	-0.283427	3.31117	-0.643301	0.531864	0.728195	-6.31394	7078	TIMP3	22
ENSG00000100239	-0.086104	4.40554	-1.02874	0.32345	0.552355	-6.20384	9701	PPP6R2	22
ENSG00000100241	-0.570964	5.82233	-9.74282	3.93693e-07	0.000106994	6.98497	6305	SBF1	22
ENSG00000100242	-0.091394	4.19978	-1.33521	0.206045	0.423144	-5.82119	25777	SUN2	22
ENSG00000100243	-0.327352	4.94559	-5.80071	7.74322e-05	0.00248843	1.71882	1727	CYB5R3	22
ENSG00000100246	-0.290577	1.28277	-2.37266	0.034805	0.13768	-3.73092	10126	DNAL4	22
ENSG00000100258	-0.28185	3.88403	-3.11033	0.00879942	0.055322	-2.87398	91289	LMF2	22
ENSG00000100263	-0.116215	2.65104	-1.04318	0.316979	0.546645	-5.84361	25807	RHBDD3	22
ENSG00000100266	0.121653	5.65081	2.084	0.058695	0.193333	-4.95227	11252	PACSIN2	22
ENSG00000100271	-0.987737	-2.03203	-2.67161	0.0200161	0.0956767	-3.14962	25809	TTLL1	22
ENSG00000100276	0.623129	-0.471833	2.56611	0.0243559	0.108896	-3.21912	10633	RASL10A	22
ENSG00000100280	-0.152737	5.5969	-2.05059	0.062291	0.201075	-4.9993	162	AP1B1	22
ENSG00000100281	-0.0156645	5.85583	-0.341891	0.738216	0.865459	-6.90586	10042	HMGXB4	22
ENSG00000100284	0.0181904	2.89084	0.208985	0.837888	0.922987	-6.42045	10043	TOM1	22
ENSG00000100285	0.25339	-0.961449	0.849964	0.411619	0.632503	-5.21557	4744	NEFH	22
ENSG00000100288	0.172759	-1.85635	0.453925	0.657805	0.815021	-5.24798	1120	CHKB	22
ENSG00000100290	0.338938	-0.6007	1.23107	0.241368	0.465667	-4.95809	638	BIK	22
ENSG00000100292	-0.205753	2.26242	-1.8895	0.0826735	0.241295	-4.6738	3162	HMOX1	22
ENSG00000100294	-0.0694896	3.26892	-0.686681	0.505051	0.709026	-6.27776	27349	MCAT	22
ENSG00000100296	-0.167422	6.263	-3.08196	0.00928062	0.0571784	-3.25443	8563	THOC5	22
ENSG00000100297	-0.0844627	6.38715	-1.91369	0.0792658	0.234836	-5.31533	4174	MCM5	22
ENSG00000100299	-0.102224	0.0548081	-0.431062	0.673897	0.825967	-5.70431	410	ARSA	22
ENSG00000100300	-0.542417	3.78538	-6.16495	4.38195e-05	0.00173269	2.38947	706	TSPO	22
ENSG00000100304	-0.0668625	5.81935	-0.934083	0.368275	0.594588	-6.51172	23170	TTLL12	22
ENSG00000100307	-0.120678	2.71254	-1.02839	0.323608	0.552467	-5.8712	23492	CBX7	22
ENSG00000100311	0.497556	1.09909	2.65065	0.0208131	0.0981454	-3.24487	5155	PDGFB	22
ENSG00000100314	-0.292034	-2.00662	-0.83054	0.422096	0.641681	-5.02819	164633	CABP7	22
ENSG00000100316	-0.272171	9.62577	-5.32477	0.000167555	0.0040102	0.502494	6122	RPL3	22
ENSG00000100319	-0.216381	1.31936	-1.59032	0.137177	0.330075	-4.91703	55954	ZMAT5	22
ENSG00000100320	-0.16873	7.50345	-2.71082	0.0186042	0.0912797	-4.06755	23543	RBFOX2	22
ENSG00000100321	-0.208483	1.54922	-1.60805	0.13323	0.324448	-4.93914	9145	SYNGR1	22
ENSG00000100324	-0.0634228	3.71668	-0.700399	0.496741	0.70271	-6.35868	10454	TAB1	22
ENSG00000100325	0.0146761	5.05331	0.238063	0.81576	0.909587	-6.82469	84164	ASCC2	22
ENSG00000100330	-0.0515518	2.66331	-0.53731	0.600659	0.777645	-6.24423	8897	MTMR3	22
ENSG00000100335	0.0851938	6.40497	1.63519	0.12738	0.315796	-5.73854	54471	MIEF1	22
ENSG00000100342	-0.32637	0.826917	-1.3569	0.199243	0.414987	-5.11153	8542	APOL1	22
ENSG00000100344	-0.0632461	1.485	-0.30548	0.765119	0.882017	-6.08395	80339	PNPLA3	22
ENSG00000100345	-0.106591	10.0343	-2.22084	0.0458981	0.164662	-5.19428	4627	MYH9	22
ENSG00000100347	0.0768132	5.30404	1.18945	0.256766	0.483226	-6.17659	25813	SAMM50	22
ENSG00000100348	-0.0694221	5.17314	-1.05515	0.311685	0.540884	-6.3031	25828	TXN2	22
ENSG00000100350	-0.107069	5.06393	-1.09706	0.293673	0.522471	-6.24228	80020	FOXRED2	22
ENSG00000100353	0.127987	7.94346	2.90465	0.012944	0.0717305	-3.7582	8664	EIF3D	22
ENSG00000100354	-0.284205	7.3143	-4.20588	0.00116172	0.0142976	-1.27265	23112	TNRC6B	22
ENSG00000100359	-0.162216	-0.786257	-0.699177	0.497478	0.703292	-5.35607	27352	SGSM3	22
ENSG00000100360	0.38942	0.310129	1.44674	0.173023	0.380778	-4.90212	11020	IFT27	22
ENSG00000100364	-0.440727	4.46401	-5.88442	6.78244e-05	0.00229197	1.8991	23313	KIAA0930	22
ENSG00000100372	-0.0572657	4.72945	-0.626033	0.542761	0.736409	-6.59587	10478	SLC25A17	22
ENSG00000100376	0.128394	4.26306	1.79345	0.0975601	0.269252	-5.1998	55007	FAM118A	22
ENSG00000100379	-0.205861	2.30623	-1.62083	0.130446	0.320689	-5.07333	79734	KCTD17	22
ENSG00000100380	-0.192993	6.77021	-4.62871	0.000548268	0.00867818	-0.454237	6767	ST13	22
ENSG00000100387	-0.087924	5.36895	-1.17582	0.26197	0.488938	-6.20083	9978	RBX1	22
ENSG00000100393	0.0927996	6.98975	2.17003	0.0503076	0.174641	-4.96365	2033	EP300	22
ENSG00000100395	-0.0242375	3.64694	-0.240257	0.814097	0.908754	-6.56976	83746	L3MBTL2	22
ENSG00000100401	-0.0913441	7.44039	-1.82798	0.0919504	0.259073	-5.56412	5905	RANGAP1	22
ENSG00000100403	0.158936	6.40658	3.59892	0.00353021	0.0298343	-2.30748	23264	ZC3H7B	22
ENSG00000100410	-0.246449	5.38103	-3.38056	0.0053032	0.0391568	-2.59582	84844	PHF5A	22
ENSG00000100412	-0.159772	5.37128	-2.07051	0.060123	0.19652	-4.93649	50	ACO2	22
ENSG00000100413	0.0385567	4.28895	0.319085	0.755028	0.875494	-6.67026	171568	POLR3H	22
ENSG00000100416	-0.12504	5.00506	-1.91052	0.0797051	0.235697	-5.14059	55687	TRMU	22
ENSG00000100417	-0.285472	2.54323	-2.76654	0.0167647	0.0852207	-3.26841	5372	PMM1	22
ENSG00000100418	-0.239253	6.15013	-3.69245	0.00296827	0.026587	-2.10525	27351	DESI1	22
ENSG00000100422	-0.588722	5.609	-11.7872	4.69337e-08	2.9383e-05	9.06745	64781	CERK	22
ENSG00000100425	0.0275684	4.98514	0.487254	0.634665	0.799895	-6.7185	23774	BRD1	22
ENSG00000100426	0.0558049	6.09363	1.27368	0.226369	0.448066	-6.18156	9889	ZBED4	22
ENSG00000100429	-0.542728	-0.595655	-2.69918	0.0190127	0.0926379	-3.01615	83933	HDAC10	22
ENSG00000100439	-0.0248851	3.4961	-0.254352	0.803435	0.902725	-6.53551	63874	ABHD4	14
ENSG00000100441	0.155941	5.04756	2.70311	0.0188739	0.0923127	-3.79727	23351	KHNYN	14
ENSG00000100442	-0.0442303	5.06177	-0.838442	0.417812	0.637736	-6.49049	2287	FKBP3	14
ENSG00000100445	0.108818	0.937555	0.681822	0.508014	0.710971	-5.77416	56948	SDR39U1	14
ENSG00000100461	-0.090794	5.23589	-1.64331	0.125673	0.31313	-5.57748	55147	RBM23	14
ENSG00000100462	0.0478217	6.44974	0.604335	0.556628	0.745786	-6.84767	10419	PRMT5	14
ENSG00000100473	0.320998	-0.863727	1.18994	0.256579	0.483065	-4.94565	1690	COCH	14
ENSG00000100478	-0.0330728	3.10784	-0.364756	0.721501	0.855531	-6.41912	11154	AP4S1	14
ENSG00000100479	-0.131958	5.69158	-2.78654	0.0161494	0.083015	-3.73091	5427	POLE2	14
ENSG00000100483	0.147544	4.07881	1.92157	0.0781834	0.232498	-4.97008	79609	VCPKMT	14
ENSG00000100485	0.0593223	6.02161	1.01899	0.327873	0.556474	-6.45503	6655	SOS2	14
ENSG00000100490	0.0985479	5.62118	1.48547	0.162647	0.366633	-5.8512	8814	CDKL1	14
ENSG00000100503	-0.0761563	7.63687	-2.13204	0.0538621	0.182535	-5.09579	51199	NIN	14
ENSG00000100504	0.0249416	7.25478	0.532992	0.603557	0.779385	-6.98028	5836	PYGL	14
ENSG00000100505	-0.182924	1.5345	-1.47651	0.164999	0.370069	-5.1103	114088	TRIM9	14
ENSG00000100519	-0.0395373	7.09936	-0.681331	0.508314	0.711137	-6.86925	5706	PSMC6	14
ENSG00000100522	0.12748	7.4671	1.93879	0.0758654	0.228605	-5.39342	64841	GNPNAT1	14
ENSG00000100523	0.187092	6.63155	3.87181	0.00213281	0.021355	-1.82285	80821	DDHD1	14
ENSG00000100526	-0.241112	5.67551	-3.60278	0.003505	0.029711	-2.21866	1033	CDKN3	14
ENSG00000100528	-0.0581656	7.45902	-0.883111	0.394145	0.617964	-6.74706	10175	CNIH1	14
ENSG00000100532	0.191261	4.32796	2.68567	0.0194981	0.0939941	-3.71776	10668	CGRRF1	14
ENSG00000100554	-0.173861	6.3979	-3.33398	0.00578596	0.0415981	-2.8003	51382	ATP6V1D	14
ENSG00000100557	-0.092112	-0.587722	-0.413703	0.686229	0.833566	-5.55026	55195	CCDC198	14
ENSG00000100558	-0.237976	5.33814	-3.34015	0.00571948	0.0412448	-2.66539	26499	PLEK2	14
ENSG00000100564	0.122258	3.02139	1.03098	0.322438	0.551581	-5.93355	5283	PIGH	14
ENSG00000100567	-0.0680023	7.33438	-0.969193	0.351161	0.578936	-6.65348	5684	PSMA3	14
ENSG00000100568	-0.229189	5.7542	-4.27194	0.00103167	0.0130888	-0.995345	10490	VTI1B	14
ENSG00000100575	0.288525	5.6438	2.96542	0.0115495	0.066416	-3.39821	26520	TIMM9	14
ENSG00000100577	-0.0470795	4.34818	-0.798227	0.439911	0.656255	-6.40373	2954	GSTZ1	14
ENSG00000100578	0.013887	6.84835	0.333183	0.744619	0.869508	-7.02684	9786	KIAA0586	14
ENSG00000100580	-0.160776	6.41702	-2.47	0.0290976	0.122411	-4.38343	283578	TMED8	14
ENSG00000100583	0.536854	0.727693	2.51239	0.0269053	0.11623	-3.42199	161394	SAMD15	14
ENSG00000100591	-0.390481	7.19555	-9.16776	7.6376e-07	0.000153982	6.26663	10598	AHSA1	14
ENSG00000100592	0.361489	4.66186	5.34441	0.000162201	0.00394153	0.999135	23002	DAAM1	14
ENSG00000100596	-0.284537	6.00531	-4.43063	0.000777292	0.0108739	-0.734384	9517	SPTLC2	14
ENSG00000100599	-0.32774	4.11594	-5.05622	0.00026266	0.00530898	0.576504	79890	RIN3	14
ENSG00000100600	0.0679181	5.3139	1.18076	0.260076	0.486655	-6.18786	5641	LGMN	14
ENSG00000100601	0.151255	4.51465	1.94475	0.0750785	0.22688	-5.00908	8846	ALKBH1	14
ENSG00000100603	0.178619	7.263	4.03198	0.00159156	0.0176436	-1.58862	22938	SNW1	14
ENSG00000100604	-1.10663	-0.651633	-4.63184	0.000545277	0.00864233	-0.311275	1113	CHGA	14
ENSG00000100605	-0.159309	5.7674	-2.82233	0.0151029	0.0792102	-3.67489	3705	ITPK1	14
ENSG00000100612	-0.0323295	4.58013	-0.536048	0.601505	0.778127	-6.62472	51635	DHRS7	14
ENSG00000100614	0.0340544	7.04893	0.816263	0.429908	0.648501	-6.76004	5494	PPM1A	14
ENSG00000100625	-0.211206	6.21775	-1.87871	0.0842372	0.244376	-5.35026	51804	SIX4	14
ENSG00000100626	-0.373795	2.16701	-3.71034	0.00287164	0.0259462	-1.54029	57452	GALNT16	14
ENSG00000100629	0.15989	5.91752	3.17532	0.00778931	0.0508142	-3.04295	145508	CEP128	14
ENSG00000100632	-0.128495	7.76341	-2.04796	0.0625833	0.201742	-5.24811	2079	ERH	14
ENSG00000100644	0.35693	8.9958	4.99293	0.000292438	0.00569788	-0.0161041	3091	HIF1A	14
ENSG00000100647	0.0871362	4.15401	1.27044	0.227484	0.449436	-5.8923	9766	SUSD6	14
ENSG00000100650	-0.0631355	7.28928	-0.962288	0.354481	0.582357	-6.65523	6430	SRSF5	14
ENSG00000100652	0.0989532	2.62772	0.875404	0.398162	0.621214	-5.99659	6554	SLC10A1	14
ENSG00000100664	0.312493	9.53011	4.83732	0.000381691	0.00683254	-0.341751	1983	EIF5	14
ENSG00000100697	-0.193683	7.9438	-5.18712	0.00021071	0.00470685	0.41966	23405	DICER1	14
ENSG00000100711	-0.244261	3.53017	-3.03479	0.0101399	0.0608087	-2.95376	79038	ZFYVE21	14
ENSG00000100714	-0.0831132	8.08268	-1.58993	0.137265	0.33022	-5.98499	4522	MTHFD1	14
ENSG00000100722	0.128237	7.25064	2.6739	0.0199307	0.0954794	-4.10854	79882	ZC3H14	14
ENSG00000100726	-0.260606	4.10459	-2.31802	0.0384646	0.146735	-4.32219	9894	TELO2	16
ENSG00000100731	0.0906663	7.28784	2.37879	0.0344158	0.136641	-4.63751	22990	PCNX1	14
ENSG00000100744	0.00287832	4.62991	0.0553117	0.95678	0.981535	-6.78352	51527	GSKIP	14
ENSG00000100749	0.0192728	7.88204	0.406963	0.691042	0.836551	-7.11083	7443	VRK1	14
ENSG00000100764	-0.0101704	6.77124	-0.219727	0.829696	0.91815	-7.05161	5700	PSMC1	14
ENSG00000100767	-0.234064	0.683302	-1.47952	0.164204	0.369227	-4.93423	89932	PAPLN	14
ENSG00000100784	-0.0107774	4.76063	-0.12107	0.905595	0.956421	-6.79956	9252	RPS6KA5	14
ENSG00000100796	0.262379	7.99832	3.7869	0.00249322	0.0236404	-2.11622	55671	PPP4R3A	14
ENSG00000100802	0.170939	3.03285	1.96948	0.0718909	0.220568	-4.69993	60686	C14orf93	14
ENSG00000100804	-0.214973	5.85443	-3.06974	0.00949592	0.058074	-3.2303	5693	PSMB5	14
ENSG00000100811	-0.0818668	7.91323	-2.28333	0.0409757	0.1528	-4.86828	7528	YY1	14
ENSG00000100813	-0.0323208	7.65369	-0.600108	0.559352	0.747583	-6.98376	22985	ACIN1	14
ENSG00000100814	0.0972559	6.01995	1.94918	0.0744975	0.225713	-5.21641	57820	CCNB1IP1	14
ENSG00000100815	0.279928	7.17631	5.29763	0.000175265	0.0041201	0.678171	9321	TRIP11	14
ENSG00000100823	-0.227724	6.56856	-3.55849	0.00380567	0.031314	-2.39911	328	APEX1	14
ENSG00000100836	-0.208315	3.68699	-2.29247	0.0402999	0.15122	-4.29226	8106	PABPN1	14
ENSG00000100852	0.068589	7.17377	1.63893	0.126592	0.314662	-5.8181	394	ARHGAP5	14
ENSG00000100865	-0.0818885	5.32683	-0.931314	0.369649	0.595858	-6.44733	51550	CINP	14
ENSG00000100867	1.28276	1.89834	3.35307	0.00558295	0.0405305	-2.12914	10202	DHRS2	14
ENSG00000100883	-0.00535506	5.80053	-0.101766	0.920586	0.963899	-6.95552	6729	SRP54	14
ENSG00000100888	0.000982464	7.15965	0.0168297	0.986843	0.994235	-7.12056	57680	CHD8	14
ENSG00000100889	0.0239028	3.87864	0.161197	0.874561	0.94242	-6.63265	5106	PCK2	14
ENSG00000100890	-0.182286	3.04316	-2.00564	0.0674543	0.211637	-4.64357	9692	PRORP	14
ENSG00000100897	-0.0533886	4.67904	-0.868635	0.401713	0.624315	-6.40251	80344	DCAF11	14
ENSG00000100902	0.0311232	2.94404	0.305028	0.765456	0.882234	-6.40589	5687	PSMA6	14
ENSG00000100906	0.374897	5.00472	4.0936	0.00142303	0.0164376	-1.23269	4792	NFKBIA	14
ENSG00000100908	-0.321169	2.36207	-2.3208	0.0382697	0.146232	-4.00214	51016	EMC9	14
ENSG00000100911	-0.215926	4.63307	-3.32865	0.00584391	0.0418569	-2.58964	5721	PSME2	14
ENSG00000100916	0.138001	4.24995	1.99525	0.0687019	0.214361	-4.88365	84312	BRMS1L	14
ENSG00000100918	0.285234	1.31966	1.50159	0.158486	0.360871	-5.03554	9985	REC8	14
ENSG00000100926	-0.264406	2.6993	-3.03465	0.0101425	0.0608092	-2.81828	10548	TM9SF1	14
ENSG00000100934	-0.16822	6.15787	-3.20358	0.00738721	0.0491173	-3.01702	10484	SEC23A	14
ENSG00000100938	-0.19108	5.09334	-3.32073	0.00593123	0.0422467	-2.66962	51292	GMPR2	14
ENSG00000100941	-0.0415383	7.8797	-0.690715	0.502599	0.707128	-6.94729	5411	PNN	14
ENSG00000100949	-0.163852	2.95936	-1.86412	0.0863932	0.248524	-4.84755	5875	RABGGTA	14
ENSG00000100968	0.0647455	-1.3694	0.183328	0.857534	0.932944	-5.42375	4776	NFATC4	14
ENSG00000100979	0.0355373	-0.890606	0.149504	0.883585	0.946451	-5.54324	5360	PLTP	20
ENSG00000100982	-0.167047	4.79986	-2.41996	0.0319086	0.130229	-4.2614	63935	PCIF1	20
ENSG00000100983	-0.122193	6.71304	-1.95131	0.0742209	0.225305	-5.29198	2937	GSS	20
ENSG00000100991	-0.178313	6.28519	-4.18396	0.00120852	0.0146789	-1.21187	26133	TRPC4AP	20
ENSG00000100994	-0.109681	6.76738	-2.63868	0.0212826	0.0995352	-4.12092	5834	PYGB	20
ENSG00000100997	-0.128645	4.51329	-2.16667	0.0506132	0.17537	-4.64761	26090	ABHD12	20
[truncated: 21,925 more rows]
