# Supplementary material for: Acute degradation of nucleolin reveals its novel functions in cell cycle progression and cell division in triple negative breast cancer
Source: J Exp Clin Cancer Res. 2025 Jul 14;44:204. doi: 10.1186/s13046-025-03401-y (PMC12257848; doi:10.1186/s13046-025-03401-y)
Supplement: Supplementary file 1 — Supplementary Material 1. [file 13046_2025_3401_MOESM1_ESM.zip › Extended Data 2.xlsx]

## Sheet: Sheet1
ENSEMBL	logFC	AveExpr	t	P.Value	adj.P.Val	B	ENTREZID	SYMBOL	CHR
ENSG00000007968	-0.721144	3.63547	-10.2645	2.2152e-07	8.16923e-05	7.43032	1870	E2F2	1
ENSG00000013810	-0.282302	6.93841	-4.52032	0.000663255	0.00984331	-0.664573	10460	TACC3	4
ENSG00000014138	-0.281396	2.2105	-2.20758	0.0470127	0.166855	-4.16174	23649	POLA2	11
ENSG00000029993	-0.32953	5.74134	-6.7338	1.86783e-05	0.00103094	3.09478	3149	HMGB3	X
ENSG00000053254	-0.169728	6.51439	-2.42905	0.0313795	0.128732	-4.46623	1112	FOXN3	14
ENSG00000076003	-0.14333	6.49944	-3.34843	0.00563164	0.0407472	-2.78421	4175	MCM6	2
ENSG00000080839	-0.159462	7.28672	-4.33384	0.000923473	0.0122256	-1.03619	5933	RBL1	20
ENSG00000080986	-0.105929	6.22129	-2.21921	0.0460336	0.164807	-4.79547	10403	NDC80	18
ENSG00000085999	-0.257657	4.84073	-3.04653	0.00991879	0.0599943	-3.13997	8438	RAD54L	1
ENSG00000088325	-0.13479	8.90974	-2.82826	0.0149363	0.0786485	-3.99726	22974	TPX2	20
ENSG00000089685	-0.132494	7.02052	-2.53452	0.0258251	0.113221	-4.33437	332	BIRC5	17
ENSG00000093009	-0.281544	5.47265	-3.77696	0.00253931	0.0239248	-1.87132	8318	CDC45	22
ENSG00000094804	-0.285157	7.0713	-6.01581	5.52002e-05	0.00202969	1.8777	990	CDC6	17
ENSG00000100084	-0.202767	3.03588	-2.41098	0.0324405	0.131767	-3.97269	7290	HIRA	22
ENSG00000100526	-0.241112	5.67551	-3.60278	0.003505	0.029711	-2.21866	1033	CDKN3	14
ENSG00000101057	-0.543187	6.48943	-6.71427	1.92192e-05	0.00103915	3.00987	4605	MYBL2	20
ENSG00000101224	-0.235925	6.36634	-4.41055	0.000805506	0.0111348	-0.807468	994	CDC25B	20
ENSG00000101412	-0.264318	5.22118	-3.88496	0.00208195	0.0209909	-1.6413	1869	E2F1	20
ENSG00000101945	-0.341194	3.70525	-5.21509	0.00020108	0.00453122	0.886477	6839	SUV39H1	X
ENSG00000103257	-0.416518	7.89417	-5.04833	0.000266191	0.00534855	0.183768	8140	SLC7A5	16
ENSG00000104549	-0.36021	5.84535	-6.41854	2.98004e-05	0.00137128	2.61033	6713	SQLE	8
ENSG00000105329	-0.229683	5.33204	-3.3615	0.00549561	0.0401042	-2.62506	7040	TGFB1	19
ENSG00000105968	-0.178428	8.46702	-4.46913	0.000726034	0.010405	-0.902713	94239	H2AZ2	7
ENSG00000108106	-0.176884	7.33659	-2.84205	0.0145553	0.0773999	-3.81062	27338	UBE2S	19
ENSG00000108468	-0.2809	6.84369	-7.03245	1.21449e-05	0.000809319	3.45411	10951	CBX1	17
ENSG00000109971	-0.349394	11.158	-5.30745	0.000172433	0.00408178	0.329331	3312	HSPA8	11
ENSG00000112029	-0.195606	6.16065	-4.61476	0.000561819	0.00881041	-0.420108	26271	FBXO5	6
ENSG00000112062	-0.215749	7.18149	-5.50576	0.000124465	0.00331581	1.03044	1432	MAPK14	6
ENSG00000112242	-0.10909	6.90427	-2.44183	0.0306496	0.126613	-4.48617	1871	E2F3	6
ENSG00000113368	-0.355082	7.69459	-6.67467	2.03679e-05	0.00107722	2.85673	4001	LMNB1	5
ENSG00000117632	-0.357267	8.67741	-5.86988	6.93986e-05	0.00230908	1.50368	3925	STMN1	1
ENSG00000120802	-0.171369	9.34965	-4.60847	0.000568048	0.00884414	-0.734683	7112	TMPO	12
ENSG00000123080	-0.418307	4.32176	-5.86074	7.04073e-05	0.0023259	1.87451	1031	CDKN2C	1
ENSG00000123136	-0.185256	6.94418	-3.49899	0.00425143	0.0337814	-2.54886	10212	DDX39A	19
ENSG00000123473	-0.14858	6.99372	-2.63838	0.0212941	0.0995652	-4.1454	6491	STIL	1
ENSG00000123505	-0.295803	7.38195	-6.21571	4.05364e-05	0.00165577	2.17061	262	AMD1	6
ENSG00000123975	-0.248924	6.7979	-4.62671	0.000550194	0.00869132	-0.460289	1164	CKS2	9
ENSG00000125148	-0.218674	8.10691	-5.44911	0.000136535	0.00354991	0.853089	4502	MT2A	16
ENSG00000131153	-0.337074	5.01174	-4.7676	0.000430526	0.00737381	-0.0255218	51659	GINS2	16
ENSG00000131165	-0.269541	5.17433	-4.78553	0.000417377	0.00722664	-0.0131745	5119	CHMP1A	16
ENSG00000131747	-0.121482	9.84432	-3.93264	0.00190784	0.0198806	-2.02554	7153	TOP2A	17
ENSG00000134138	-0.140527	4.45703	-2.57392	0.0240056	0.107692	-3.93683	4212	MEIS2	15
ENSG00000135446	-0.213999	5.89491	-3.2773	0.00643379	0.0445093	-2.84999	1019	CDK4	12
ENSG00000135451	-0.355852	4.69231	-3.08555	0.00921828	0.0569766	-3.04542	10024	TROAP	12
ENSG00000135476	-0.537479	5.02426	-8.92778	1.01666e-06	0.000180495	6.0598	9700	ESPL1	12
ENSG00000137309	-0.188852	9.90595	-4.03479	0.00158345	0.0175947	-1.84113	3159	HMGA1	6
ENSG00000137497	-0.141783	6.8017	-2.2663	0.0422654	0.156036	-4.77982	4926	NUMA1	11
ENSG00000137804	-0.32197	0.48102	-2.25866	0.0428562	0.157464	-3.78997	51203	NUSAP1	15
ENSG00000138160	-0.174418	8.13065	-4.46584	0.000730272	0.0104532	-0.876591	3832	KIF11	10
ENSG00000138376	-0.149808	6.77164	-3.65023	0.00320964	0.0280416	-2.24896	580	BARD1	2
ENSG00000139514	-0.163136	8.40964	-2.98775	0.0110757	0.0645176	-3.65172	6541	SLC7A1	13
ENSG00000140464	-0.381729	5.11998	-4.9226	0.000329716	0.00618119	0.232741	5371	PML	15
ENSG00000143179	-0.171369	7.0669	-4.11379	0.00137192	0.016028	-1.41821	7371	UCK2	1
ENSG00000143815	-0.328827	7.47231	-4.39114	0.000833799	0.0114132	-0.949184	3930	LBR	1
ENSG00000145386	-0.289396	7.61774	-3.33491	0.00577591	0.0415384	-2.92366	890	CCNA2	4
ENSG00000146143	-0.146949	6.75386	-3.67693	0.00305474	0.0271174	-2.19736	5558	PRIM2	6
ENSG00000148773	-0.349229	10.2503	-5.85252	7.13287e-05	0.00234704	1.3338	4288	MKI67	10
ENSG00000149503	-0.380365	6.03374	-3.77135	0.0025657	0.0240686	-1.94531	3619	INCENP	11
ENSG00000157456	-0.164231	6.73182	-3.13535	0.00839579	0.0535808	-3.20557	9133	CCNB2	15
ENSG00000161547	-0.182585	7.61102	-2.61509	0.0222377	0.102606	-4.25181	6427	SRSF2	17
ENSG00000162063	-0.456329	5.33722	-4.43049	0.000777492	0.0108739	-0.660447	899	CCNF	16
ENSG00000164032	-0.365273	8.4368	-5.87991	6.83086e-05	0.00229528	1.54126	3015	H2AZ1	4
ENSG00000164045	-0.235662	6.45222	-2.30145	0.0396453	0.149803	-4.68086	993	CDC25A	3
ENSG00000164109	-0.22476	7.3292	-2.94213	0.0120654	0.0682118	-3.62552	4085	MAD2L1	4
ENSG00000164611	-0.212157	6.83026	-3.772	0.00256264	0.0240684	-2.02779	9232	PTTG1	5
ENSG00000166851	-0.172256	6.03372	-2.34995	0.0362836	0.141136	-4.5493	5347	PLK1	16
ENSG00000167670	-0.173466	6.44724	-3.31495	0.00599576	0.0425535	-2.84105	10036	CHAF1A	19
ENSG00000168078	-0.2188	6.20466	-4.43398	0.000772694	0.0108515	-0.749026	55872	PBK	8
ENSG00000168393	-0.148291	6.57842	-2.30034	0.0397258	0.149893	-4.69705	1841	DTYMK	2
ENSG00000169679	-0.144936	7.44655	-3.41397	0.00498226	0.0375668	-2.75875	699	BUB1	2
ENSG00000170312	-0.288756	7.77333	-5.49501	0.000126666	0.00336075	0.960466	983	CDK1	10
ENSG00000173207	-0.243816	6.84439	-3.89157	0.00205689	0.0208485	-1.80691	1163	CKS1B	1
ENSG00000174371	-0.0998556	6.39236	-2.35996	0.0356249	0.139801	-4.57347	9156	EXO1	1
ENSG00000175063	-0.248549	6.6334	-3.46181	0.00455658	0.0354368	-2.58625	11065	UBE2C	20
ENSG00000177084	-0.263629	6.63063	-5.51994	0.000121624	0.00326942	1.10245	5426	POLE	12
ENSG00000178999	-0.152471	6.10911	-2.80983	0.0154605	0.0804036	-3.73797	9212	AURKB	17
ENSG00000182481	-0.204652	8.64187	-2.8866	0.0133896	0.0733415	-3.86241	3838	KPNA2	17
ENSG00000183955	-0.211128	6.31538	-3.83102	0.00229874	0.0224403	-1.8655	387893	KMT5A	12
ENSG00000185129	-0.212877	6.60609	-5.20658	0.00020396	0.00457325	0.57385	5813	PURA	5
ENSG00000188486	-0.531114	6.26608	-4.60712	0.000569391	0.00885927	-0.44255	3014	H2AX	11
ENSG00000198176	-0.17422	7.50826	-2.18697	0.0487946	0.171101	-4.98985	7027	TFDP1	13
ENSG00000277443	-0.191999	7.49307	-2.79541	0.0158836	0.0820032	-3.91222	4082	MARCKS	6
