# Supplementary material for: Acute degradation of nucleolin reveals its novel functions in cell cycle progression and cell division in triple negative breast cancer
Source: J Exp Clin Cancer Res. 2025 Jul 14;44:204. doi: 10.1186/s13046-025-03401-y (PMC12257848; doi:10.1186/s13046-025-03401-y)
Supplement: Supplementary file 1 — Supplementary Material 1. [file 13046_2025_3401_MOESM1_ESM.zip › Extended Data 3.csv]

Gene	Log2(FC)	Significance
NCL	-1.836501268	200
H3C13	-1.736965594	123.91
H3C12	-1.64385619	100.32
RPL14	-1.395928676	84.68
RBM14	1.014355293	62.23
H4-16	-1.152003093	52.55
MRPL54	-2.943416472	49.22
MRPS18B	-2	46.55
SLC25A5	-1.64385619	45.52
RPS9	-1.251538767	43.4
RPL18	-1.029146346	43
PRXL2A	-1.64385619	42.34
TMPO	-1.395928676	41.58
MACROH2A1	-0.810966176	39.56
RPS4X	-0.76121314	39.04
RPS18	-1.029146346	38.83
RPS16	-1.029146346	37.93
SLC25A24	-0.971430848	37.7
HSD17B11	-1.089267338	37.45
PTMA	0.992768431	37.39
RBM4	0.879705766	36.74
SLC25A3	-0.915935735	34.87
VDAC2	-0.713118852	34.76
RPL18A	-0.810966176	34.43
MTCH1	-1.836501268	34.2
RPS24	-0.713118852	34.06
RPS7	-0.689659879	33.73
EIF5A	0.678071905	33.59
NT5E	-0.713118852	33.21
MRPL1	-0.76121314	33.04
SFPQ	0.678071905	32.57
H3-3B	-1.089267338	31.94
YBX3	0.992768431	31.76
HSD17B10	-0.810966176	31.54
ACOX1	-1.251538767	30.9
TAMM41	-2	30.7
RPS13	-0.810966176	30.56
RPS2	-0.666576266	30.44
ATP5F1B	-0.666576266	30.31
RPL6	-0.836501268	30.26
RPL3	-0.689659879	30.19
RPL4	-0.666576266	30.03
HMGA1	0.847996907	29.95
YWHAB	0.650764559	29.78
SCAMP3	-1.152003093	29.69
HADHA	-0.666576266	29.37
RPL15	-0.713118852	29.29
BAZ1A	-1.689659879	28.74
RPL7A	-0.736965594	28.56
LTF	1	28.39
RPL10A	-0.621488377	28.11
RPS5	-0.621488377	28.1
TMSB10	-1.029146346	27.88
A2M	1.432959407	27.7
RPL13A	-0.836501268	27.43
RPL9P9	-0.713118852	27.13
HSP90B1	-0.621488377	27.04
RPL34	-0.971430848	26.39
MCCC1	#NUM!	26.38
S100A16	-1.029146346	26.31
KIF2A	-1.395928676	26.26
HSDL2	-0.666576266	25.84
ETFA	-0.59946207	25.78
RPL19	-0.713118852	25.48
RPS23	-0.621488377	25.4
SCRIB	-1.120294234	25.33
TIMM50	-1.029146346	25.24
PPP1R21	#NUM!	25.22
PARP1	-0.666576266	25.12
IGFBP7	-0.915935735	24.76
RPL7	-0.810966176	24.61
RRBP1	-0.666576266	24.47
VDAC1	-0.689659879	24.11
SSBP1	-0.76121314	23.94
P3H2	-1.217591435	23.71
CHCHD3	-0.836501268	23.55
HSPE1	-0.577766999	23.53
SFXN1	-0.836501268	23.07
ERP29	-0.556393349	22.98
ATP5F1A	-0.556393349	22.86
RPN1	-0.713118852	22.5
CHAF1B	-1.251538767	22.44
EEF1B2	0.545968369	22.42
ACADVL	-0.689659879	22.26
ME2	-0.836501268	22.07
GPD1L	-1.251538767	22.01
HNRNPA1	-0.64385619	22
RPL10	-0.736965594	21.96
RPS20	-0.689659879	21.94
RPL23	-0.556393349	21.79
ATP5PO	-0.666576266	21.74
MBOAT7	-0.888968688	21.69
TAF10	-0.888968688	21.6
EIF3J	0.516015147	21.53
HACD3	-1.058893689	21.41
RPL21	-0.577766999	21.11
RPL17	-0.64385619	20.83
MDH2	-0.535331733	20.75
ATP5PB	-0.888968688	20.66
LRRC59	-0.64385619	20.62
COX6B1	-0.689659879	20.54
POLR2G	-1.029146346	20.53
PDIA6	-0.577766999	20.51
RPS15A	-0.689659879	20.37
MOCOS	-1.358453971	20.33
SARS2	-1	20.19
RPS26	-0.535331733	19.83
DIABLO	-0.76121314	19.63
SRSF1	0.622930351	19.59
MAP1S	-1.184424571	19.56
ADGRE5	-0.59946207	19.53
TRAP1	-0.556393349	19.24
BAG5	-1.058893689	19.2
RSL1D1	-0.577766999	19.06
HBB	2.50589093	18.75
OAT	-0.64385619	18.73
TOMM40	-0.76121314	18.72
GFPT2	-0.862496476	18.71
SMARCD1	-0.915935735	18.69
RNH1	-0.473931188	18.67
TOR1AIP2	-1.184424571	18.63
MT2A	-1.514573173	18.57
PDHB	-0.577766999	18.56
TMX3	-1.120294234	18.46
NDUFA4	-1.120294234	18.45
LASP1	-0.59946207	18.44
NKIRAS1	-2.251538767	18.4
CIRBP	0.622930351	18.36
TPX2	-1.152003093	18.2
PHB1	-0.473931188	18.19
EGFR	-0.577766999	18.16
ARF1	-0.785875195	18.14
SOAT1	-0.888968688	18.11
SQSTM1	-0.514573173	17.98
ATP5F1C	-0.888968688	17.95
SMAP	0.622930351	17.94
RBM34	-0.810966176	17.9
PNPLA6	-0.915935735	17.9
ATP2A2	-0.49410907	17.89
EXOSC3	0.575312331	17.81
RPS11	-0.514573173	17.77
SERBP1	0.464668267	17.72
RPS6	-0.556393349	17.64
DLST	-0.64385619	17.63
FAF2	-0.810966176	17.63
FOSL1	1.214124805	17.54
KRT19	-0.577766999	17.44
TXN	0.475084883	17.41
POGLUT3	-0.836501268	17.15
KRT10	-0.49410907	17.03
RACK1	-0.473931188	17.03
CALM2	0.475084883	17.03
CALM1	0.475084883	17.03
CALM3	0.475084883	17.03
ATL3	-0.621488377	16.97
EML4	-0.59946207	16.94
RTN4	-0.473931188	16.87
EIF3G	0.604071324	16.78
RPN2	-0.689659879	16.69
CTNNA1	-0.577766999	16.59
SDHA	-0.535331733	16.55
CKAP4	-0.556393349	16.5
TOR1AIP1	-0.888968688	16.48
SRSF5	0.565597176	16.47
PPIF	-0.64385619	16.46
SLIRP	-0.736965594	16.45
DDOST	-0.666576266	16.43
RPS17	-0.454031631	16.39
RPL13	-0.621488377	16.33
ANKRD17	-0.862496476	16.32
RPS8	-0.473931188	16.3
PRPF4B	0.713695815	16.28
CTCF	-0.943416472	16.17
PLOD3	-0.713118852	16.13
ILVBL	-0.64385619	16.11
SERPINH1	-0.49410907	16.09
RPS29	-0.862496476	16.07
CALR	-0.473931188	16.03
SUMO2	0.773996325	15.99
HSPB1	-0.535331733	15.98
DHCR7	-0.76121314	15.85
MSTO1	-0.666576266	15.76
MRPL43	0.992768431	15.62
HCCS	-0.915935735	15.61
ACOT9	-0.621488377	15.6
GTF2A2	-0.64385619	15.59
RPL8	-0.434402824	15.5
ATP5PD	-0.64385619	15.48
SERPINE1	-0.810966176	15.48
SPOUT1	-0.785875195	15.45
GPD2	-0.621488377	15.36
MRPL46	-1.395928676	15.26
RPL37A	-0.64385619	15.24
FRMD6	-1	15.11
RPL35	-0.666576266	15.09
YBX1	0.526068812	15.07
WBP2	-0.785875195	15.04
GOLIM4	0.98550043	14.99
RPL11	-0.454031631	14.93
HAUS6	1.077242999	14.93
CD44	-0.556393349	14.92
DDX52	-0.76121314	14.9
CRTAP	-0.577766999	14.86
UTP3	0.807354922	14.76
RPL29	-0.434402824	14.69
PDCD4	-1.64385619	14.67
VAPA	-0.621488377	14.62
RPL28	-0.59946207	14.61
APP	-0.689659879	14.48
MAP2K1	0.5360529	14.4
SLC25A11	-0.713118852	14.39
P4HB	-0.434402824	14.31
RPL5	-0.434402824	14.31
OS9	-0.689659879	14.3
CYP51A1	-0.810966176	14.27
CCN1	-0.59946207	14.23
UTP14A	-0.736965594	14.19
ERLIN2	-0.59946207	14.16
MCAM	-0.64385619	14.14
SDHB	-0.64385619	14.12
ATP6V1F	0.695993813	14.09
UQCRFS1	-1	14.07
EMC7	-0.915935735	13.98
FAHD1	-0.862496476	13.9
POR	-0.713118852	13.85
NAT10	-0.434402824	13.83
FUS	0.50589093	13.82
EXOSC8	0.454175893	13.82
PPP2R1B	0.650764559	13.79
DLAT	-0.514573173	13.78
KIFC1	-0.713118852	13.72
TAF15	0.545968369	13.71
RPS3	-0.395928676	13.67
SMG1	-0.836501268	13.67
ACSL3	-0.535331733	13.63
PLOD1	-0.621488377	13.61
SLC30A1	-1.321928095	13.56
HMOX2	-0.666576266	13.55
SPECC1L	-1.217591435	13.55
RNF34	-1.943416472	13.52
UQCRB	-0.888968688	13.48
EIF3I	0.40053793	13.36
GCSH	-0.621488377	13.35
HSPD1	-0.395928676	13.33
ATAD3A	-0.377069649	13.3
ECI1	-0.713118852	13.28
SNRPB	-0.473931188	13.24
C2orf49	-0.810966176	13.22
CFL1	0.411426246	13.2
LYAR	0.5360529	13.17
DDX46	-0.434402824	13.15
DNAJC3	-0.59946207	13.1
ZNF428	-0.49410907	13.06
PRDX1	0.389566812	13.02
HMGCS1	-0.836501268	13
PRKCSH	-0.454031631	12.99
COPA	0.432959407	12.97
CKAP5	-0.535331733	12.97
MRPL28	-0.666576266	12.97
HDGF	0.454175893	12.95
TP53	-0.915935735	12.93
DDX49	-0.666576266	12.86
ISG15	0.59454855	12.84
UBE2D3	0.659924558	12.77
AP3M1	-0.736965594	12.74
NUDC	0.378511623	12.73
LRRFIP1	0.495695163	12.69
SNRPD1	-0.415037499	12.64
RPL24	-0.535331733	12.63
ELOVL1	-0.836501268	12.63
MRPS2	-0.556393349	12.6
CHMP6	-0.76121314	12.58
VAV2	-1.836501268	12.57
AP2M1	-0.577766999	12.47
GANAB	-0.377069649	12.46
SET	0.389566812	12.46
CCDC47	-0.514573173	12.45
MCFD2	0.713695815	12.44
SHMT2	-0.395928676	12.42
MAP7D1	-0.943416472	12.4
AHSG	0.298658316	12.36
CDV3	0.432959407	12.35
RCN1	-0.473931188	12.34
RPL7L1	-0.64385619	12.33
LONP1	-0.535331733	12.32
PREPL	-0.736965594	12.31
DERA	-0.915935735	12.29
WRAP53	-0.556393349	12.26
PPA1	0.367371066	12.18
SEC61A1	-0.888968688	12.18
SRSF7	0.422233001	12.17
SURF4	-0.621488377	12.17
ESAM	-1.556393349	12.17
DCTD	0.659924558	12.16
SRP19	0.555816155	12.15
RBM12	0.475084883	12.12
OCIAD2	-0.915935735	12.12
GLUD1	-0.514573173	12.11
TMEM109	-1.184424571	12.11
POLR3C	-0.535331733	12.08
STAMBPL1	-0.514573173	12.08
SDF2L1	-0.810966176	12.07
PDAP1	0.422233001	12.06
GSK3A	-0.713118852	12.05
CSE1L	0.367371066	12.04
TOR1AIP2	-0.59946207	12.04
TOP1	-0.59946207	12.03
RPL32	-0.473931188	12.01
PMPCA	-0.76121314	11.96
ACO2	-0.514573173	11.94
UEVLD	-0.810966176	11.93
MTPAP	-0.713118852	11.92
SH3GLB1	0.526068812	11.9
P3H1	-0.473931188	11.86
IDH3B	-0.64385619	11.85
GNB1	-0.415037499	11.82
KRT2	-0.358453971	11.76
LACTB	-1.514573173	11.76
DYNLL1	-1.736965594	11.74
SRSF2	0.475084883	11.72
ETHE1	-0.736965594	11.71
RALA	-0.713118852	11.66
EHBP1L1	-0.943416472	11.61
TPM1	0.739848103	11.6
RPSA	-0.358453971	11.54
SSR1	-0.514573173	11.53
SAMM50	-0.415037499	11.5
SEC63	-0.689659879	11.49
TOMM22	-0.64385619	11.46
TOP2A	-0.556393349	11.44
MYOF	-0.395928676	11.43
DNAJA1	-0.473931188	11.41
ABCD3	-0.535331733	11.36
GPX4	-0.666576266	11.31
LRPPRC	-0.358453971	11.29
PLOD2	-0.556393349	11.27
SF3B5	0.632268215	11.27
MRPL19	-0.666576266	11.27
ACAA2	-0.736965594	11.21
SAFB2	0.565597176	11.2
NOMO3	-0.454031631	11.18
MRPL11	-0.785875195	11.18
RPS15	-0.358453971	11.16
MRPS23	-0.666576266	11.15
C9orf78	-0.713118852	11.13
SH3KBP1	0.59454855	11.12
SERPINB8	-0.556393349	11.09
F3	-0.49410907	11.07
CD59	-0.454031631	11.07
FBXO7	-0.810966176	11.05
FH	-0.358453971	11.01
GLRX5	0.443606651	10.99
KPNA2	-0.340075442	10.97
CTSZ	-0.862496476	10.97
YTHDC2	0.443606651	10.93
TYMS	-0.535331733	10.9
CDC123	-0.76121314	10.87
NCSTN	-0.666576266	10.85
SEC61B	-0.666576266	10.81
SLC7A11	-1.058893689	10.8
BUD31	-0.64385619	10.76
ECT2	-0.64385619	10.75
TMCO1	-0.64385619	10.75
ERO1A	-0.473931188	10.74
ADH5	0.35614381	10.73
CLGN	-0.64385619	10.72
GLRX3	0.411426246	10.67
TGOLN2	0.970853654	10.65
SKP1	0.378511623	10.63
GNG12	-0.454031631	10.58
RRP7A	-0.713118852	10.54
RPL30	-0.454031631	10.53
MRM3	0.871843649	10.53
SRPRA	-0.76121314	10.49
P4HA2	-0.76121314	10.49
MAX	0.584962501	10.45
NIPSNAP1	-3.473931188	10.45
SUMF2	-0.535331733	10.41
LARS2	-0.810966176	10.39
DDX56	-0.535331733	10.38
NSMCE3	-0.514573173	10.38
EPRS1	-0.340075442	10.3
LETM1	-0.621488377	10.3
ARHGAP1	-0.395928676	10.29
RPS3A	-0.377069649	10.28
H2AZ1	0.485426827	10.23
H2AZ2	0.485426827	10.23
NDUFA5	-0.64385619	10.19
TXNDC5	-0.377069649	10.17
YWHAQ	0.321928095	10.13
BCAP31	-0.577766999	10.1
ATL2	-0.556393349	10.09
SRC	-1.321928095	10.08
HDGFL2	0.454175893	10.06
AKAP13	-2	10.06
TRA2B	0.378511623	10.05
EIPR1	-0.49410907	10.04
TRIP12	-0.454031631	10.03
NDUFV1	-0.514573173	10.01
GNAS	-0.577766999	9.99
PHB2	-0.377069649	9.97
ZFYVE16	-0.689659879	9.97
ILK	-0.473931188	9.96
HSPA1A	-0.340075442	9.95
HSPA1B	-0.340075442	9.95
HMGN5	0.516015147	9.95
DHX38	-0.64385619	9.95
COX5A	-0.577766999	9.92
COA6	-0.785875195	9.92
FNBP1	-0.736965594	9.92
UGGT1	-0.415037499	9.89
NCEH1	-0.473931188	9.88
NPM3	0.555816155	9.88
EPDR1	-0.810966176	9.86
SRSF9	0.432959407	9.79
UBE2R2	0.695993813	9.77
TNKS1BP1	-0.358453971	9.71
HECTD3	-0.785875195	9.7
UBQLN4	0.495695163	9.67
POLR2D	0.632268215	9.65
MYO1C	-0.340075442	9.64
FAM114A2	0.485426827	9.64
SEH1L	-0.473931188	9.63
BCAT1	-0.415037499	9.63
CMBL	-0.49410907	9.62
DDX18	-0.321928095	9.61
GSTP1	-0.415037499	9.61
RAB5A	-0.59946207	9.61
CANX	-0.395928676	9.59
PPIB	-0.340075442	9.57
IMMT	-0.454031631	9.56
DDX1	0.333423734	9.55
ATP1B3	-0.64385619	9.55
HSPA13	-0.785875195	9.55
TFAM	-0.64385619	9.54
PEA15	0.464668267	9.53
GNB2	-0.454031631	9.52
DHX29	-0.514573173	9.49
SH3RF1	-0.689659879	9.47
UQCRC2	-0.434402824	9.45
DDX24	-0.473931188	9.44
LGALS3BP	-0.577766999	9.44
MAP3K20	-0.577766999	9.44
EIF4G2	0.344828497	9.41
RIC8A	-0.434402824	9.41
RAB8A	-0.340075442	9.39
SNRPD2	0.344828497	9.37
DDAH1	0.432959407	9.36
SNRPD3	-0.454031631	9.31
SMN2	-0.621488377	9.31
C19orf25	-1.089267338	9.3
CYC1	-0.666576266	9.29
AK2	-0.358453971	9.28
HADHB	-0.377069649	9.26
RBBP4	0.464668267	9.26
RAB11B	-0.377069649	9.25
SF3B2	0.40053793	9.24
ITPR3	-0.862496476	9.24
CTSD	-0.340075442	9.2
OGDH	-0.454031631	9.2
VDAC3	-0.59946207	9.2
COX5B	-0.556393349	9.2
SRSF4	0.526068812	9.19
IKBIP	-0.514573173	9.19
SERPINB6	-0.49410907	9.19
PABPN1	0.575312331	9.19
TMEM43	-0.736965594	9.19
ACAD8	-0.377069649	9.18
PFKP	-0.304006187	9.17
PDIA4	-0.340075442	9.16
FMR1	0.526068812	9.15
SNRPE	-0.454031631	9.14
ABHD10	-0.340075442	9.13
GTF3C1	-0.736965594	9.12
LEO1	0.454175893	9.11
DNAJC10	-0.621488377	9.1
REEP5	-0.621488377	9.08
HMGB2	0.35614381	9.06
MCCC2	-0.415037499	9.05
DAD1	-0.556393349	9.04
PBRM1	-0.621488377	8.99
TPBG	-0.514573173	8.93
TKFC	-0.514573173	8.89
PFN1	0.298658316	8.86
SPCS3	-0.736965594	8.84
COPZ1	-0.556393349	8.82
PTTG1IP	-0.415037499	8.82
MSI2	0.575312331	8.8
ASF1B	-0.473931188	8.79
DNPH1	-0.556393349	8.73
PPP3R1	0.464668267	8.7
SETD7	0.389566812	8.7
SDE2	-1.395928676	8.7
HTATIP2	-2.736965594	8.69
KIF2C	-0.535331733	8.68
CCDC137	-0.454031631	8.68
ACTR1A	0.344828497	8.67
GOT2	-0.304006187	8.66
ERI1	-0.340075442	8.66
PVR	-0.666576266	8.66
DPYSL2	-0.321928095	8.57
CAPNS1	-0.358453971	8.57
POLR2F	0.464668267	8.53
RPS10	-0.395928676	8.52
ITPA	0.35614381	8.52
PEF1	-0.454031631	8.52
HTRA2	-0.535331733	8.5
POFUT1	-0.454031631	8.47
PNO1	0.526068812	8.47
CSTF1	-0.321928095	8.46
SNW1	0.35614381	8.46
COX7C	-1.286304185	8.45
PSMD9	-0.340075442	8.41
PGD	0.298658316	8.38
CD9	-0.49410907	8.38
PSME4	0.411426246	8.37
DICER1	-0.736965594	8.37
RPL27	-0.434402824	8.36
ALB	0.150559677	8.35
HEXIM1	0.422233001	8.35
PDIA3	-0.340075442	8.34
FERMT3	-0.395928676	8.34
YWHAZ	0.286881148	8.33
HM13	-0.473931188	8.33
NAPA	-0.268816758	8.32
NUF2	-0.49410907	8.31
CLPTM1L	-0.713118852	8.28
CETN2	-0.473931188	8.28
PPP1R8	0.475084883	8.26
ATP5MG	-0.535331733	8.26
FNBP1L	0.464668267	8.25
CEP250	-0.971430848	8.25
RAB5C	-0.434402824	8.24
CLPTM1	-0.49410907	8.23
VAPB	-0.434402824	8.23
GBA	-0.59946207	8.23
PLIN2	0.367371066	8.21
GC	-1.785875195	8.18
TIMM10	-0.577766999	8.16
HMGB1	0.333423734	8.15
PTMS	0.443606651	8.13
MTDH	-0.321928095	8.11
MRPS35	-0.556393349	8.11
ERBIN	-0.473931188	8.08
PMPCB	-0.473931188	8.08
CTNNB1	-1	8.07
AKAP8L	0.422233001	8.05
ZPR1	0.389566812	8.04
PDCD11	-0.454031631	8.04
TOMM20	-0.514573173	8.03
COA4	1.298658316	8.03
GPC1	-1.888968688	8.03
SH3GL1	0.286881148	8.01
NDC1	-0.454031631	8.01
ACOT7	-0.395928676	8
ODR4	#NUM!	8
SCARB1	-3.473931188	8
CAVIN1	-0.395928676	7.99
RALB	#NUM!	7.99
ACYP1	0.422233001	7.99
NPTX2	#NUM!	7.99
ACOT13	-0.556393349	7.98
NDUFB10	#NUM!	7.98
CNN2	-0.340075442	7.97
POGLUT1	-0.556393349	7.97
ACADM	-0.415037499	7.95
FHL1	-0.59946207	7.95
HINT1	0.475084883	7.94
MRPL22	#NUM!	7.94
DEGS1	#NUM!	7.94
GNG5	#NUM!	7.94
THOC7	0.669026766	7.93
F2RL1	#NUM!	7.93
NDUFB1	#NUM!	7.93
RPEL1	#NUM!	7.93
SUCLG1	-0.473931188	7.92
CCDC12	0.475084883	7.92
ACSF2	#NUM!	7.92
HNRNPAB	0.344828497	7.91
MT1E	-2.251538767	7.91
APC	8	7.91
LYN	#NUM!	7.91
HCK	#NUM!	7.91
HPS6	#NUM!	7.91
KIF22	#NUM!	7.9
SKIV2L	8	7.9
YEATS4	8	7.9
EHD2	-0.415037499	7.89
HELZ	#NUM!	7.89
ARID4B	8	7.89
PARP12	8	7.89
TRIP6	-0.454031631	7.88
DNAL1	8	7.88
DCAF10	#NUM!	7.88
MTFR1	#NUM!	7.88
DHX37	#NUM!	7.88
EHD1	0.321928095	7.87
DSG1	8	7.87
CEP192	8	7.87
C2orf69	#NUM!	7.87
ULK4	#NUM!	7.87
EPS8	8	7.87
MTG2	8	7.86
DENND6A	#NUM!	7.86
DDX5	0.263034406	7.85
ARPC1B	-0.395928676	7.85
NHLRC3	#NUM!	7.85
SLC35F6	#NUM!	7.85
RXRB	8	7.85
TRAM1	8	7.85
RP2	#NUM!	7.85
MT-CO2	-0.535331733	7.84
CHSY1	8	7.84
MICAL3	8	7.84
DYTN	#NUM!	7.84
HSD17B4	-0.415037499	7.83
DUT	0.310340121	7.82
FARS2	#NUM!	7.81
RAPGEF1	#NUM!	7.81
FAT1	#NUM!	7.8
MYO1A	8	7.79
ELOB	0.422233001	7.79
PHLDB1	8	7.79
IRS2	#NUM!	7.79
GTF3C4	-0.434402824	7.78
MRPL21	-0.836501268	7.78
GFUS	-0.415037499	7.77
LSM12	0.411426246	7.77
STK4	-0.535331733	7.76
KDELR1	1.070389328	7.76
SLC2A3	#NUM!	7.76
SLC2A14	#NUM!	7.76
CNNM2	#NUM!	7.76
ARL2	-0.535331733	7.75
POLR1G	0.411426246	7.73
PDK1	#NUM!	7.73
MTPN	0.321928095	7.72
NSA2	-0.454031631	7.72
RPS25	-0.415037499	7.71
AFG3L2	-0.713118852	7.71
COLGALT1	-0.535331733	7.71
STX5	-0.395928676	7.7
TUBA1C	-0.304006187	7.69
DNAJC8	0.40053793	7.69
PA2G4	0.275007047	7.68
CDK13	-1.321928095	7.63
ATG2B	-2.556393349	7.63
HSPA2	-0.689659879	7.62
HSPB11	-0.377069649	7.62
SPTBN4	#NUM!	7.61
CYBRD1	8	7.6
NHP2	0.333423734	7.58
NEDD1	-2.836501268	7.58
TBCK	8	7.58
SLC25A15	8	7.57
UXS1	8	7.56
EARS2	#NUM!	7.55
FAM162A	-3.184424571	7.54
SLC16A7	#NUM!	7.54
OSBPL6	#NUM!	7.53
FASTKD5	8	7.53
RNF157	8	7.53
RAB7A	-0.377069649	7.52
CHMP2B	0.565597176	7.52
NANS	0.310340121	7.51
RPS19	-0.395928676	7.51
TPT1	0.263034406	7.5
RAB10	-0.49410907	7.5
SPTY2D1	#NUM!	7.5
CBX8	-0.304006187	7.49
ABCE1	0.275007047	7.48
AK6	-0.454031631	7.48
ING5	#NUM!	7.48
GGCT	0.378511623	7.47
PACSIN3	-0.514573173	7.47
TGFB1	-0.415037499	7.47
HELZ2	8	7.47
PUM3	-0.321928095	7.46
SUN2	-0.49410907	7.46
SLC33A1	#NUM!	7.45
SFN	0.298658316	7.42
CNP	-0.556393349	7.42
RBBP5	-0.434402824	7.41
POM121B	#NUM!	7.41
POM121C	#NUM!	7.41
POM121	#NUM!	7.41
LAP3	-0.304006187	7.4
ARHGDIB	0.35614381	7.4
UTP18	-0.49410907	7.4
RRAS2	-0.535331733	7.39
NUDT3	-0.415037499	7.39
UBXN1	0.432959407	7.38
HSPA9	-0.286304185	7.37
ASS1	-2.836501268	7.37
CHCHD2	-0.64385619	7.36
EIF4A1	0.263034406	7.34
IARS2	-0.377069649	7.33
RMDN1	-0.514573173	7.32
LOXL2	-1.321928095	7.31
HLA-C	-1.089267338	7.3
MYH8	-2.836501268	7.29
AP2A2	-0.321928095	7.28
TWF1	0.286881148	7.28
REXO4	-0.689659879	7.26
OSBPL8	-0.535331733	7.25
MINDY3	0.485426827	7.25
UBE2G2	-0.535331733	7.24
BRIX1	-0.473931188	7.23
NUCKS1	0.432959407	7.23
EPPK1	-0.59946207	7.22
EMG1	-0.321928095	7.22
FAM111A	8	7.21
RHOC	-0.358453971	7.2
H1-4	0.422233001	7.2
APMAP	-0.395928676	7.2
POLR2I	-0.535331733	7.2
MED17	-0.535331733	7.18
CAND1	0.275007047	7.17
DYNC1LI1	0.321928095	7.17
EMD	-0.666576266	7.17
HLTF	-0.785875195	7.14
TMEM33	-0.556393349	7.13
PDHA1	-0.395928676	7.08
DIAPH2	-0.535331733	7.07
SRSF10	-0.340075442	7.06
MOGS	-0.454031631	7.06
SRXN1	-0.454031631	7.06
RIOK1	-0.76121314	7.06
CSTF2T	-0.395928676	7.05
CLEC3B	-1.736965594	7.05
PREB	-0.473931188	7.03
UFSP2	0.176322773	7
TIMM44	-0.434402824	6.99
MRPL44	-0.358453971	6.98
MAGT1	-0.736965594	6.98
UBE2N	0.250961574	6.96
CISD2	-0.454031631	6.96
PCGF1	-2.736965594	6.96
YWHAE	0.275007047	6.95
SRRM1	0.298658316	6.95
SKA3	0.475084883	6.95
WDFY1	0.422233001	6.94
SVIL	8	6.92
LCP1	-0.577766999	6.91
GMNN	-0.59946207	6.91
UROD	-0.304006187	6.89
RAB2A	0.485426827	6.85
PTDSS2	-1.736965594	6.85
PSMD7	-0.286304185	6.84
EIF4G1	0.250961574	6.83
SNX3	-0.473931188	6.83
FAM111B	-0.49410907	6.83
HNRNPH2	-0.415037499	6.82
ITGA6	-0.689659879	6.82
GNAI2	-0.321928095	6.8
MACROD1	-0.358453971	6.8
ZNF185	-0.268816758	6.79
CLPP	-0.415037499	6.78
AP2A1	-0.340075442	6.77
STIP1	0.250961574	6.76
PROCR	-0.286304185	6.76
COASY	-0.49410907	6.76
GORASP2	0.321928095	6.75
MT1X	-2.64385619	6.74
KIRREL3	1.655351829	6.74
DLD	-0.321928095	6.73
ALCAM	-0.321928095	6.73
FADD	-0.377069649	6.73
PTDSS1	-1.64385619	6.73
PRRC2A	-0.358453971	6.72
AXL	-0.49410907	6.72
HLA-B	0.443606651	6.71
NHLRC2	0.321928095	6.68
COPS3	0.263034406	6.68
SEPTIN11	0.367371066	6.68
ALDH16A1	-0.377069649	6.68
HNRNPH3	0.250961574	6.67
DCAF13	-0.395928676	6.67
QSOX1	-0.689659879	6.67
ARFGAP2	-0.358453971	6.66
CNOT10	-1.089267338	6.66
ACBD6	0.575312331	6.66
SCFD2	-0.535331733	6.64
RAD23B	0.286881148	6.63
CHD4	-0.304006187	6.62
IDI1	-0.377069649	6.62
WASHC4	-0.473931188	6.61
RBM17	0.298658316	6.6
STT3B	-0.577766999	6.6
FLOT2	-0.514573173	6.59
JUP	2.321928095	6.58
RAD23A	0.389566812	6.57
SPCS2	-0.268816758	6.57
NIBAN1	-0.358453971	6.57
RHEB	0.22650853	6.55
PRC1	-0.59946207	6.54
RFC3	0.333423734	6.53
WDR5	-0.340075442	6.53
CLASRP	8	6.52
ITGA3	-0.434402824	6.51
ARL8B	-0.434402824	6.51
QRSL1	#NUM!	6.51
CAT	-0.377069649	6.48
STRN	-0.377069649	6.48
SAMHD1	0.321928095	6.45
PACS1	-1.089267338	6.45
EPHX1	-0.535331733	6.44
HADH	-0.377069649	6.43
PPP1R2	0.333423734	6.42
SH3GLB2	-0.434402824	6.42
IRAK4	2.543495883	6.42
THOC3	-0.434402824	6.41
UBE2M	0.22650853	6.4
WARS2	-0.200912694	6.4
TK1	-0.377069649	6.39
CAV1	-0.415037499	6.39
SLC37A4	-2.251538767	6.39
RBM42	0.298658316	6.38
TBK1	0.495695163	6.37
APOBEC3B	-0.49410907	6.35
BMS1	-0.377069649	6.34
DHCR24	-0.59946207	6.34
H1-2	0.40053793	6.33
SAR1B	-0.434402824	6.33
MLKL	-0.49410907	6.33
MED6	-0.577766999	6.33
TBRG4	-0.340075442	6.29
LACTB2	-0.415037499	6.29
C9orf64	0.378511623	6.29
RBM25	0.310340121	6.28
LSG1	-0.358453971	6.28
CIT	-0.535331733	6.28
SAP18	0.344828497	6.27
RIMOC1	0.411426246	6.27
B2M	0.389566812	6.26
AKAP8	0.454175893	6.25
ARHGEF1	-0.340075442	6.24
IRF2BP1	-0.286304185	6.24
CDC42	-0.321928095	6.23
CCN2	-0.286304185	6.23
UHRF1	-0.415037499	6.23
ECD	-0.49410907	6.22
ETF1	0.263034406	6.21
PLCB3	-0.340075442	6.21
HMGA2	-0.473931188	6.21
RAB1B	-0.358453971	6.2
ECH1	-0.395928676	6.2
CSTB	-0.321928095	6.2
CAPZA2	-0.454031631	6.19
PRKDC	-0.234465254	6.18
NAA10	0.344828497	6.17
FKBP2	-0.340075442	6.17
AIFM1	-0.736965594	6.17
TRIM28	-0.234465254	6.16
ANP32A	0.275007047	6.16
CENPF	-0.415037499	6.16
NFS1	-0.473931188	6.16
CERT1	-0.395928676	6.15
SLC7A1	-0.514573173	6.15
ABHD12	-1.184424571	6.15
CAD	0.22650853	6.13
RDH11	-0.473931188	6.13
TMX1	-0.556393349	6.13
CZIB	0.378511623	6.12
DCAF15	-2.556393349	6.12
MYCBP	0.432959407	6.11
RPL36	-0.434402824	6.11
ZMYND8	-0.49410907	6.1
GMPS	0.23878686	6.09
ARF4	0.286881148	6.07
TIPRL	0.35614381	6.07
GFM1	-0.454031631	6.07
MRPS7	-0.514573173	6.07
ADPGK	-0.514573173	6.07
ECI2	-0.434402824	6.06
UACA	-0.454031631	6.06
SH3BP4	-0.395928676	6.06
LAMB3	-0.514573173	6.06
CDK4	-0.577766999	6.06
SNRPG	0.298658316	6.05
CAB39	-0.358453971	6.04
CDC40	-0.535331733	6.04
CERS2	-0.49410907	6.03
GLB1	-0.377069649	6.01
STAG1	0.422233001	5.99
CALCOCO2	0.495695163	5.99
BLOC1S5	3.559491813	5.99
PPIL1	0.411426246	5.98
TBCD	-0.268816758	5.97
PRPS2	-0.304006187	5.96
CDK12	0.389566812	5.96
GTF2A1	0.443606651	5.96
CGAS	-0.535331733	5.96
SH3BGRL	0.298658316	5.95
COMMD8	0.432959407	5.95
MRPL15	-0.49410907	5.94
TIMM17A	-1.217591435	5.94
ARHGEF28	-0.473931188	5.93
HSD17B12	-0.473931188	5.92
IRF2BPL	-0.49410907	5.92
PRDX6	0.201633861	5.91
UBE2K	0.310340121	5.91
PTER	0.35614381	5.91
MIA3	-0.49410907	5.91
MAPK9	-0.49410907	5.9
HNRNPA2B1	0.23878686	5.89
CAPG	0.275007047	5.89
TRIR	0.333423734	5.89
TEX264	-0.395928676	5.89
ERAL1	-0.454031631	5.86
SCP2	0.23878686	5.85
SLAIN2	-0.556393349	5.85
PRRC1	-0.340075442	5.85
NUB1	-0.454031631	5.85
HS6ST1	-2.395928676	5.85
NIBAN2	-0.286304185	5.84
TIA1	-0.473931188	5.84
SERPINB9	-0.535331733	5.83
ATP5ME	-0.434402824	5.83
RETSAT	1.367371066	5.83
SELENOF	-0.340075442	5.82
SETD2	-0.621488377	5.82
PRPF38A	0.495695163	5.82
NCLN	-0.395928676	5.81
IMP4	-0.415037499	5.81
IMPDH2	0.22650853	5.79
PGM3	0.286881148	5.79
DUSP23	-0.377069649	5.79
UBE2G1	0.411426246	5.78
MVK	0.367371066	5.77
EIF4E	-0.321928095	5.77
TBL2	-0.358453971	5.77
PGLS	-0.304006187	5.76
TXNDC12	-0.286304185	5.76
DDX39A	0.250961574	5.74
HEXB	-0.395928676	5.74
EPS8L2	-0.358453971	5.73
PRKAB1	1.028569152	5.73
COMT	-0.321928095	5.71
MGST1	-0.395928676	5.71
FDFT1	-0.395928676	5.71
SUPV3L1	-0.556393349	5.71
CDK7	-0.340075442	5.7
UQCRC1	-0.304006187	5.68
BDH1	-0.268816758	5.68
MMTAG2	-0.514573173	5.68
ACOT1	-0.535331733	5.68
ACOT2	-0.535331733	5.68
ITM2C	-2.321928095	5.67
SMU1	-0.286304185	5.66
SEC22B	-0.395928676	5.66
BRAT1	-0.340075442	5.66
AKAP11	-1.058893689	5.66
ANXA4	-0.321928095	5.65
LBR	-0.415037499	5.65
MRPS18A	-0.785875195	5.65
BPNT1	-0.268816758	5.64
NPM1	0.201633861	5.63
SUGT1	0.23878686	5.63
EXOSC7	0.321928095	5.63
GAPDH	0.214124805	5.61
NUP214	-0.234465254	5.61
RCN2	-0.286304185	5.61
FABP5	0.411426246	5.61
ENSA	0.443606651	5.61
PPM1A	-0.49410907	5.61
RUNX1	-2.321928095	5.61
CRIM1	-0.535331733	5.6
MRPL47	-0.454031631	5.6
MARS1	-0.286304185	5.59
DTD1	-0.415037499	5.59
HP1BP3	0.389566812	5.58
CEBPB	-0.377069649	5.58
DDX31	-0.49410907	5.58
PCBP4	-2.321928095	5.58
NOP14	0.333423734	5.57
NT5C3A	-0.395928676	5.57
TRMT1	-0.251538767	5.56
TRMT6	0.321928095	5.56
MLEC	-0.836501268	5.55
ADD1	-0.395928676	5.55
C11orf98	-0.415037499	5.55
ZBTB7A	-0.943416472	5.55
PPP1CB	-0.268816758	5.54
KRT5	-0.358453971	5.54
LRCH3	0.59454855	5.54
HBA2	-0.415037499	5.54
IGF2BP3	-0.304006187	5.53
HECTD1	-0.286304185	5.53
PCYOX1	-0.415037499	5.53
ACTC1	0.176322773	5.52
BUB3	-0.286304185	5.5
HINT2	-0.268816758	5.5
PHIP	-0.514573173	5.5
HTT	0.918386234	5.49
G6PD	-0.268816758	5.48
GAR1	0.333423734	5.48
SETDB1	1.028569152	5.48
CRK	0.250961574	5.47
RPP40	-0.304006187	5.47
SCYL2	0.464668267	5.47
MPG	-1.217591435	5.47
DSP	-0.304006187	5.46
IKBKB	-0.415037499	5.46
SPTBN2	-2.251538767	5.45
CHMP2A	-0.340075442	5.45
DYNC1LI2	0.250961574	5.43
NDUFAF2	-0.304006187	5.43
RPTOR	-0.454031631	5.43
YWHAG	0.214124805	5.42
HEBP2	0.35614381	5.41
VHL	-1.286304185	5.41
PIGS	-2.556393349	5.41
RAN	-0.217591435	5.39
GUF1	-0.514573173	5.39
UBR5	-0.304006187	5.37
IPO5	0.201633861	5.36
CTSC	-0.286304185	5.36
CTBP2	-0.286304185	5.35
STOML2	0.214124805	5.34
NAXE	0.214124805	5.34
TTL	-0.621488377	5.34
WIPI2	-0.473931188	5.34
ART4	-2.184424571	5.34
EEF2	0.214124805	5.33
TOMM6	-1.321928095	5.33
PAFAH1B1	-0.234465254	5.32
CFAP20	-0.321928095	5.32
LRPAP1	-0.377069649	5.32
SEC62	-0.535331733	5.32
PSMD2	0.214124805	5.31
PAWR	0.298658316	5.31
PM20D2	-0.434402824	5.31
LMF2	-1.217591435	5.31
TCAF1	-0.971430848	5.31
CCT8	0.201633861	5.3
PGRMC1	-0.49410907	5.3
PHF14	-0.304006187	5.3
QSOX2	-0.434402824	5.3
RDX	0.250961574	5.29
ETFB	-0.321928095	5.29
AKR1C3	-0.535331733	5.29
ANXA11	-0.304006187	5.28
TMED2	0.422233001	5.27
OCIAD1	-0.473931188	5.27
LAMC1	-0.535331733	5.27
VIM	0.201633861	5.26
GBP1	0.378511623	5.26
CHTOP	-0.304006187	5.26
TNRC6A	3.323370069	5.26
MAP1B	-0.251538767	5.25
PRDX3	-0.268816758	5.25
NAP1L1	0.201633861	5.24
NDUFA10	-0.473931188	5.24
MTIF2	0.443606651	5.23
WDCP	-1	5.23
KNSTRN	-0.434402824	5.22
ARL6IP4	-0.535331733	5.22
BAG3	-0.217591435	5.21
SLC1A5	-0.286304185	5.21
HEATR5B	-0.943416472	5.21
HS3ST6	-1.217591435	5.21
H2AC21	-0.514573173	5.2
CACYBP	-0.217591435	5.2
BTF3	-0.251538767	5.2
TECR	0.839959587	5.2
ATP5PF	-0.200912694	5.19
RAB21	0.40053793	5.19
POLR1D	0.378511623	5.19
SPART	-0.49410907	5.19
OLA1	0.214124805	5.18
PDLIM7	-0.251538767	5.18
LPXN	-0.415037499	5.18
MFGE8	-0.49410907	5.18
LUZP1	0.333423734	5.16
PDIA5	-0.358453971	5.16
MYL6	0.22650853	5.15
TXN2	-0.168122759	5.15
HSBP1	0.333423734	5.15
FAM136A	-0.415037499	5.15
GLA	-0.395928676	5.15
ANXA7	-0.268816758	5.14
BASP1	0.214124805	5.13
AAMP	-0.286304185	5.13
SNUPN	-0.49410907	5.13
DNAJC9	0.263034406	5.12
COPS6	0.214124805	5.12
SYNE1	-0.64385619	5.12
ITGB1	-0.268816758	5.11
GOLPH3	-0.340075442	5.1
GPX8	-0.971430848	5.1
PNPT1	-0.304006187	5.08
AHNAK	0.201633861	5.07
THRAP3	0.22650853	5.06
PSMD14	-0.234465254	5.06
CPOX	-0.377069649	5.06
SNX17	-0.454031631	5.06
UTP20	-0.268816758	5.05
PSAP	0.22650853	5.05
AASS	-0.395928676	5.05
SH3BP5L	-0.454031631	5.05
SRP14	-0.286304185	5.04
DHX8	-0.395928676	5.04
MCTS1	-0.251538767	5.02
GALK1	-0.377069649	5.02
SNAP29	-0.377069649	5.02
MRPL24	-0.434402824	5.02
EIF3M	-0.200912694	5.01
RPS14	-0.200912694	5.01
OGA	-0.268816758	5.01
MYDGF	-0.251538767	4.99
PFDN4	0.275007047	4.99
SCAMP4	-1.152003093	4.99
EPS15L1	0.298658316	4.98
SURF6	-0.321928095	4.98
DCAF8	-0.473931188	4.98
URM1	-0.415037499	4.98
TPM3	0.333423734	4.97
PPIC	-0.268816758	4.97
CDKN2AIPNL	0.464668267	4.96
UGCG	-0.943416472	4.96
GCN1	0.201633861	4.95
RTCB	0.214124805	4.94
SWAP70	-0.321928095	4.94
DCD	0.263034406	4.93
HNRNPA3	-0.217591435	4.92
TRRAP	-0.395928676	4.92
ORC4	0.411426246	4.91
VIPAS39	-1	4.91
DCUN1D1	-0.251538767	4.9
LSM6	0.298658316	4.89
CHMP3	-0.340075442	4.89
TBC1D13	-0.321928095	4.87
PNISR	0.389566812	4.86
ALDH1B1	-0.268816758	4.85
FADS2	-0.377069649	4.85
ACO1	-0.200912694	4.83
PEX19	0.286881148	4.83
TERF2IP	0.250961574	4.83
MARS2	-1.217591435	4.83
RP9	0.411426246	4.83
TXLNA	0.263034406	4.82
ISY1	0.35614381	4.82
AFDN	-0.286304185	4.81
UFL1	-0.415037499	4.8
SRFBP1	0.298658316	4.8
RPL35A	-0.321928095	4.8
CCT8L2	-2.058893689	4.79
CCT8L1P	-2.058893689	4.79
UBE2L3	0.310340121	4.78
LGALS1	0.150559677	4.77
DHRS11	0.40053793	4.77
FBXO21	0.40053793	4.77
EIF3C	0.214124805	4.76
ECHS1	-0.268816758	4.76
SUCLA2	-0.434402824	4.76
DKK1	-0.454031631	4.76
ARL2BP	-0.556393349	4.76
KPNB1	0.189033824	4.75
SARS1	-0.234465254	4.75
HMBS	0.250961574	4.75
ITGA2	-0.268816758	4.75
PRKAA1	-0.415037499	4.75
KHDRBS1	0.286881148	4.75
FEN1	-0.200912694	4.74
NSFL1C	0.214124805	4.73
KPNA4	0.23878686	4.73
HSPBP1	-0.217591435	4.73
YTHDF1	0.111031312	4.72
PSPC1	0.23878686	4.71
KRI1	0.298658316	4.71
PSMB4	-0.217591435	4.7
UBE2I	0.275007047	4.7
SHCBP1	-0.377069649	4.7
CYFIP1	-0.251538767	4.69
ANP32B	0.23878686	4.69
EXOSC1	0.263034406	4.69
AGK	-1.184424571	4.69
SDF2	-0.395928676	4.68
POGZ	-0.395928676	4.67
NDRG3	-0.377069649	4.67
TMPO	0.176322773	4.66
FTL	-0.358453971	4.66
TRAFD1	0.790772038	4.66
BRD9	-0.76121314	4.66
XRCC5	0.189033824	4.65
CAVIN3	-0.358453971	4.65
SNRNP40	-0.234465254	4.64
MIF	-0.304006187	4.64
NUMB	-0.340075442	4.64
PANK4	0.464668267	4.64
DLGAP5	-0.104697379	4.63
TMEM263	-0.304006187	4.62
PTGES3	0.201633861	4.61
CLTB	0.321928095	4.61
KRT14	-0.286304185	4.6
YTHDF2	0.298658316	4.6
TMEM11	-0.535331733	4.6
GPATCH8	0.275007047	4.59
ASAP1	-0.377069649	4.59
BIRC6	-0.434402824	4.59
AIP	0.275007047	4.58
CMTM7	-0.836501268	4.57
STAM	0.214124805	4.56
KYAT3	-0.340075442	4.56
MTR	-0.395928676	4.56
TMED7	-0.454031631	4.56
PSMG2	-0.321928095	4.55
STAT1	-0.377069649	4.55
SART3	-0.234465254	4.54
DUSP3	-0.251538767	4.54
CTSA	-0.286304185	4.54
MVD	-0.286304185	4.54
EIF4B	0.23878686	4.53
WBP11	0.310340121	4.53
APLP2	-0.395928676	4.52
AP2S1	-0.377069649	4.52
RCC1	0.201633861	4.5
BLVRB	-0.286304185	4.5
STT3A	-0.340075442	4.5
CPD	0.5360529	4.5
KTN1	-0.251538767	4.49
RPL27A	-0.434402824	4.49
SMURF2	-0.340075442	4.49
EEF1A2	-0.971430848	4.48
RHOA	-0.234465254	4.48
PSMA6	0.201633861	4.48
CTTNBP2NL	0.464668267	4.48
IRF3	-0.377069649	4.48
VPS26B	-0.473931188	4.48
TNS1	-0.415037499	4.47
LDHA	-0.200912694	4.46
PSMD12	-0.200912694	4.46
RBM10	-0.286304185	4.46
FAM32A	0.495695163	4.46
NDUFAF4	-0.454031631	4.46
CLIC4	0.201633861	4.45
LIMA1	0.150559677	4.44
ELP4	-0.358453971	4.44
NUP54	0.22650853	4.43
ARF3	-0.76121314	4.42
PODXL	-0.321928095	4.42
PYURF	-0.888968688	4.42
CMPK1	0.214124805	4.41
MRPL41	-0.377069649	4.41
MED16	1.748461233	4.41
STAG2	-0.304006187	4.4
IFIT5	-0.268816758	4.4
RAB3GAP1	-0.234465254	4.39
NUDT21	-0.234465254	4.39
RNF114	0.310340121	4.39
PLXNB2	-0.340075442	4.39
BTF3L4	0.422233001	4.39
SPC25	-0.395928676	4.39
MATR3	0.176322773	4.38
MPST	-0.286304185	4.38
DCTN3	-0.377069649	4.38
CAPZA1	-0.200912694	4.37
CDC73	-0.217591435	4.37
HSPA14	0.310340121	4.37
CTNND1	-0.251538767	4.36
XRCC6	0.176322773	4.35
ERCC6L	-0.286304185	4.35
ABL2	0.86393845	4.35
ABCF1	-0.234465254	4.34
FKBP3	0.22650853	4.34
HMGCL	-0.514573173	4.34
URB1	-0.358453971	4.33
NGLY1	-0.104697379	4.33
ENO1	0.176322773	4.32
KRT16	0.214124805	4.32
CLINT1	0.22650853	4.32
ZNRD2	0.286881148	4.32
CFDP1	0.367371066	4.32
DESI2	-1.943416472	4.32
EXOSC6	0.097610797	4.31
EMC1	-0.377069649	4.31
PTCD3	-0.321928095	4.31
CC2D1A	-0.340075442	4.31
MRPS26	-0.321928095	4.31
NDE1	-0.836501268	4.31
SGTA	0.263034406	4.3
STUB1	-0.304006187	4.3
POP1	0.298658316	4.29
SNU13	0.275007047	4.28
HDHD5	-0.200912694	4.28
MAP4K5	-0.377069649	4.28
VCL	-0.184424571	4.27
EIF4A3	-0.184424571	4.27
CKB	-0.234465254	4.27
NUP37	-0.268816758	4.27
HDLBP	-0.200912694	4.26
NOL11	0.214124805	4.26
ANAPC4	-0.785875195	4.26
PRMT5	0.176322773	4.25
APRT	-0.168122759	4.24
PSMA5	0.201633861	4.24
MVP	-0.234465254	4.23
PNP	-0.200912694	4.23
ATXN10	-0.251538767	4.23
GLS	-0.268816758	4.23
HSPA5	-0.184424571	4.22
IQGAP3	-0.358453971	4.22
DCP1A	0.35614381	4.22
XPO7	0.214124805	4.21
GRSF1	-0.268816758	4.21
RRP15	-0.286304185	4.21
FPGT	-0.415037499	4.21
MRPL38	-0.415037499	4.21
SF3A1	0.189033824	4.2
RABGGTA	0.250961574	4.2
GNB1L	-0.415037499	4.2
NAPG	0.298658316	4.19
TXNL4A	-0.268816758	4.19
BABAM2	0.22650853	4.19
METTL3	0.432959407	4.19
STX3	-0.888968688	4.19
ERVK-5	0.86393845	4.19
CTNNA2	0.389566812	4.18
MGLL	-0.268816758	4.18
OSBPL11	0.432959407	4.18
RPS28	-0.286304185	4.17
CNBP	-0.251538767	4.16
FAH	-0.321928095	4.16
ANAPC1	-0.358453971	4.16
NFKB2	-0.340075442	4.16
SRA1	-0.251538767	4.16
JUN	0.695993813	4.16
RAB27B	-1.836501268	4.16
MRPL2	-0.120294234	4.16
SON	0.22650853	4.15
APPL1	-0.340075442	4.15
TXNDC9	-0.321928095	4.15
MRPL3	-0.415037499	4.15
DYNC1H1	0.163498732	4.14
SPATS2L	-0.234465254	4.14
PSIP1	-0.434402824	4.14
NOP10	0.23878686	4.14
MCU	-1.836501268	4.14
PRDX5	0.189033824	4.12
SCAF4	0.40053793	4.12
SOD2	-0.304006187	4.12
ZWINT	-0.251538767	4.12
ZMPSTE24	-0.377069649	4.11
APOB	-0.340075442	4.11
CDC37	0.176322773	4.1
KLC1	0.23878686	4.1
EZH2	-0.340075442	4.1
GNL2	-0.304006187	4.09
CHTF18	0.22650853	4.09
ERGIC3	0.59454855	4.09
SIPA1L1	-0.888968688	4.09
DNAJB6	-0.251538767	4.07
DPF2	0.275007047	4.07
UPP1	-0.377069649	4.07
UQCRH	-0.340075442	4.06
PMVK	-0.340075442	4.06
ANXA5	0.176322773	4.05
LMNB2	-0.217591435	4.05
FXR1	0.201633861	4.05
PFDN5	0.201633861	4.05
KIF20A	-0.304006187	4.05
MEA1	-0.304006187	4.05
PPP1CC	-0.321928095	4.04
RPLP2	0.163498732	4.04
IMPDH1	-0.286304185	4.04
DNAJB11	-0.217591435	4.04
GPX1	-0.286304185	4.04
MYO5B	-0.836501268	4.04
SRRM2	0.163498732	4.03
ESYT1	-0.268816758	4.03
PSMB7	0.23878686	4.03
THUMPD3	-0.268816758	4.03
USP5	-0.184424571	4.02
LIMD1	0.23878686	4.02
PELP1	-0.304006187	4.02
SBSN	-0.76121314	4.01
EPN1	-0.415037499	4.01
GATB	-0.836501268	4.01
ME3	-0.76121314	4
MFN1	-0.785875195	4
EIF3D	-0.200912694	3.99
WDR61	-0.286304185	3.99
POLD3	0.344828497	3.99
FLJ45252	-0.268816758	3.99
EIF4ENIF1	-0.810966176	3.99
PAICS	-0.168122759	3.98
EPHB2	-0.454031631	3.98
ALYREF	0.214124805	3.97
PPIH	0.275007047	3.97
NUDT9	0.286881148	3.97
PLAU	-0.321928095	3.97
ADAM9	-0.454031631	3.97
VARS1	-0.217591435	3.96
RRP1B	0.22650853	3.96
MANF	-0.217591435	3.96
SHC1	-0.268816758	3.96
DDX54	-0.217591435	3.95
P4HA1	-0.434402824	3.95
APBB1IP	-0.304006187	3.95
LIMS1	0.310340121	3.95
FAHD2A	-0.340075442	3.95
GM2A	-0.785875195	3.95
ALDOC	-0.304006187	3.94
SCAMP1	-0.377069649	3.94
TUBB4B	-0.200912694	3.93
CCDC6	0.214124805	3.93
CRIPT	-0.785875195	3.93
ACTG1	-0.184424571	3.92
CLUH	0.189033824	3.92
CSRP2	-0.415037499	3.92
DDB1	-0.168122759	3.91
ARHGEF2	-0.217591435	3.91
CPNE2	-0.785875195	3.91
AFTPH	-0.836501268	3.91
POLR2A	-0.286304185	3.9
TNS3	-0.286304185	3.9
SLC25A13	-0.251538767	3.9
DNAJA2	0.150559677	3.89
CRKL	0.22650853	3.89
MAD1L1	-0.286304185	3.89
NSRP1	0.411426246	3.89
FBXW11	-0.943416472	3.89
MAPK14	-0.251538767	3.88
C9orf40	0.687060688	3.88
MCL1	-1.217591435	3.88
MMS19	0.176322773	3.87
CAVIN2	0.275007047	3.87
GCLC	0.298658316	3.87
PLIN3	-0.168122759	3.86
SP100	0.189033824	3.86
TATDN1	0.22650853	3.86
MRPL45	-0.340075442	3.86
CSDE1	-0.168122759	3.85
SZRD1	0.344828497	3.85
AIMP2	-0.200912694	3.84
TARDBP	-0.200912694	3.84
SNRNP70	0.23878686	3.84
PLEK2	-0.321928095	3.84
PCID2	0.298658316	3.83
CHUK	0.298658316	3.83
SLC3A2	-0.251538767	3.82
DOCK4	-1.736965594	3.82
SND1	-0.168122759	3.81
CALD1	-0.251538767	3.81
UBFD1	0.310340121	3.81
TIMM8B	-0.395928676	3.81
MSH6	0.214124805	3.8
IDE	-0.286304185	3.8
PITRM1	-0.377069649	3.8
IST1	-0.321928095	3.79
RPL22	-0.184424571	3.78
GPN1	-0.304006187	3.78
ZNF207	-0.340075442	3.77
RNF2	-0.268816758	3.77
NGRN	0.201633861	3.77
LCTL	1.726831217	3.77
RPS12	-0.168122759	3.76
AGPS	-0.251538767	3.76
ELOC	0.201633861	3.76
PPIA	0.150559677	3.75
PPP6R3	0.201633861	3.75
FASTKD2	0.22650853	3.75
RAB35	-0.268816758	3.75
GADD45GIP1	-0.358453971	3.75
NACC1	-0.358453971	3.75
PDXP	-0.621488377	3.75
NAA50	0.214124805	3.74
NOP53	-0.251538767	3.74
SAFB	0.150559677	3.72
TBC1D23	-0.268816758	3.72
MRPL58	-0.340075442	3.72
MMUT	-0.415037499	3.72
HERC2	-0.377069649	3.72
ARMC1	-0.304006187	3.71
PSMB6	-0.168122759	3.7
PPP4C	0.22650853	3.7
TMEM14C	-0.666576266	3.7
SEC11A	-0.340075442	3.7
TSC22D2	-0.689659879	3.7
HK2	0.189033824	3.69
EBNA1BP2	0.176322773	3.69
ATG5	-0.377069649	3.69
SNX18	-1.689659879	3.69
KRT6B	0.678071905	3.68
SAR1A	-0.200912694	3.68
SPTLC1	-0.377069649	3.68
RNGTT	0.378511623	3.68
AP1G1	0.214124805	3.67
STK10	-0.217591435	3.67
DDX47	-0.200912694	3.67
DIAPH3	-0.234465254	3.67
TM9SF2	0.263034406	3.67
DCTN5	-0.268816758	3.67
PYCR2	-0.304006187	3.67
BZW1	-0.200912694	3.66
NNMT	-0.340075442	3.66
PPP1R18	-0.304006187	3.66
PSMA7	0.176322773	3.65
FRG1	-0.251538767	3.65
KCTD5	-0.340075442	3.65
NRBF2	0.40053793	3.65
RBFA	0.799087306	3.64
AHCTF1	-0.321928095	3.62
NASP	0.150559677	3.61
KAT7	-0.286304185	3.61
ARFIP2	-0.49410907	3.61
VTN	-0.76121314	3.61
NBEA	-1.689659879	3.61
FAM171B	0.50589093	3.61
RBSN	-0.395928676	3.61
SRM	-0.200912694	3.6
KIF4A	-0.251538767	3.6
COL6A5	1.726831217	3.6
ZNF326	0.22650853	3.59
NPC2	-0.234465254	3.59
PITHD1	0.250961574	3.59
HS2ST1	-0.377069649	3.59
RPS27	0.871843649	3.58
MRPL40	-0.321928095	3.58
AGAP3	-1.64385619	3.58
UGP2	-0.152003093	3.57
DNAJC13	-0.200912694	3.57
MAPRE1	-0.184424571	3.57
GALE	0.176322773	3.57
RING1	-0.340075442	3.57
TOX4	-0.434402824	3.57
HMGN2	0.378511623	3.56
RBM3	-0.234465254	3.56
RAB13	0.150559677	3.56
WDR89	0.321928095	3.56
SF3B1	0.163498732	3.55
UBQLN2	-0.689659879	3.55
AFP	0.695993813	3.55
ACAD9	-0.200912694	3.53
TTC27	0.201633861	3.53
HELLS	0.367371066	3.53
GRN	-0.268816758	3.52
SPTB	1.618238656	3.52
TSFM	-0.556393349	3.51
GATAD2A	1.042644337	3.51
RPL31	-0.168122759	3.5
CUTA	-0.217591435	3.5
ACSS3	1.169925001	3.5
RTRAF	0.150559677	3.49
PLK1	-0.251538767	3.49
LIN7C	0.250961574	3.49
PDP1	-0.340075442	3.49
MCM3	-0.168122759	3.48
EIF5B	0.176322773	3.48
EIF2B2	0.176322773	3.48
HYPK	0.23878686	3.48
ESS2	-0.074000581	3.48
MRPS22	-0.377069649	3.48
STX7	0.275007047	3.48
MAP4	-0.168122759	3.47
EIF5	0.150559677	3.47
PSMD13	-0.184424571	3.47
CARS1	-0.200912694	3.47
DCPS	0.201633861	3.47
RCOR1	-0.217591435	3.47
TBC1D15	-0.340075442	3.47
DYNLL2	0.687060688	3.47
TIMM8A	-0.286304185	3.47
PTBP1	-0.168122759	3.46
OGFOD1	-0.251538767	3.46
TIMM13	-0.234465254	3.46
ACSS2	-1.434402824	3.46
ARMC6	-0.217591435	3.45
VPS28	-0.251538767	3.45
EZR	-0.217591435	3.44
DMAP1	-0.395928676	3.44
HOMER3	-0.736965594	3.44
RPS27A	-0.234465254	3.43
NOL10	-0.304006187	3.43
PPIP5K2	-0.358453971	3.43
GBF1	-0.217591435	3.42
WDR75	0.201633861	3.42
PPP1R14B	0.22650853	3.42
RBFOX2	0.137503524	3.42
UBTF	-0.251538767	3.42
RANBP2	0.150559677	3.41
GNPDA1	-0.184424571	3.41
HGS	0.22650853	3.41
HEBP1	-0.184424571	3.41
NISCH	-0.556393349	3.41
SAC3D1	-2	3.4
SYDE1	0.59454855	3.4
HNRNPK	0.124328135	3.39
ECHDC1	-0.120294234	3.39
SLTM	-0.268816758	3.39
CNPY2	-0.268816758	3.39
PSMD6	-0.184424571	3.38
TMSB4X	0.23878686	3.38
CDC23	-0.321928095	3.38
CCNA2	-0.321928095	3.38
RPAP1	-0.358453971	3.38
NAGK	-0.200912694	3.37
DHFR	-0.217591435	3.37
QSER1	-0.268816758	3.37
GSTK1	-0.268816758	3.37
CD55	-0.268816758	3.37
ARF6	-0.217591435	3.36
COMMD9	-0.200912694	3.36
HAUS1	-0.268816758	3.36
ACAA1	-0.217591435	3.35
DIDO1	-0.434402824	3.35
GLMP	-0.556393349	3.35
LMNB1	-0.152003093	3.34
TWF2	0.150559677	3.34
LUC7L3	-0.168122759	3.34
MPI	-0.168122759	3.34
SERPINB1	-0.168122759	3.34
DDRGK1	-0.454031631	3.34
RABEPK	0.176322773	3.34
ASAH1	-0.304006187	3.34
FNDC3A	1.056583528	3.34
ADA	-0.713118852	3.34
RPLP0	-0.152003093	3.33
TSR1	0.176322773	3.33
SYAP1	0.22650853	3.33
BROX	-0.200912694	3.33
PTPA	-0.217591435	3.33
NDUFAB1	-0.340075442	3.33
TPI1	0.137503524	3.32
ATP1A1	-0.200912694	3.32
PDHX	-0.395928676	3.32
AK3	0.799087306	3.32
POLR1A	0.22650853	3.31
GLO1	-0.168122759	3.31
GIT2	-0.286304185	3.31
NDUFS8	-0.268816758	3.31
CDC42BPB	-0.377069649	3.31
LRRC8A	-1.556393349	3.31
NOC4L	-0.200912694	3.3
UBLCP1	0.189033824	3.3
WDR6	-0.268816758	3.3
GOLM1	0.35614381	3.3
C15orf39	-0.556393349	3.3
PRPS1	-0.234465254	3.29
IPO4	0.137503524	3.28
JPT1	0.163498732	3.28
ANTXR2	-0.304006187	3.28
YIPF5	-0.621488377	3.28
SLC38A2	-2.184424571	3.28
DDX27	-0.217591435	3.27
PDS5B	-0.251538767	3.27
ANXA2	-0.152003093	3.26
EIF4H	0.137503524	3.26
GNB4	-0.234465254	3.26
YKT6	0.214124805	3.26
ADI1	-0.304006187	3.26
MLF2	-0.377069649	3.26
RRS1	0.201633861	3.25
ANP32E	0.176322773	3.25
ARPC1A	-0.234465254	3.25
POLR3F	0.748461233	3.25
CASD1	-1.514573173	3.25
TPM4	0.163498732	3.24
GRB2	-0.184424571	3.24
S100A6	0.214124805	3.24
GTF2F2	0.250961574	3.24
TMED1	-0.234465254	3.24
MED15	0.641546029	3.24
SDC4	-1.514573173	3.24
FKBP10	-1.152003093	3.24
UCK2	-0.217591435	3.23
SEPHS1	0.22650853	3.23
PTRH2	-0.577766999	3.23
PMM2	0.286881148	3.23
COX7A2	-0.621488377	3.23
DDI2	0.367371066	3.23
ERLIN1	-0.184424571	3.22
MAVS	-0.59946207	3.22
SMAP1	-0.251538767	3.21
BCS1L	-0.321928095	3.21
NQO1	-0.59946207	3.21
CHURC1	-0.340075442	3.21
PDSS1	-0.713118852	3.21
PHRF1	-1.514573173	3.21
PFN2	0.176322773	3.2
RPS6KA3	-0.286304185	3.2
DCK	-0.251538767	3.2
NHEJ1	0.321928095	3.2
SNF8	0.333423734	3.2
NIPSNAP2	-0.514573173	3.2
CYRIB	0.163498732	3.19
ITGAV	-0.415037499	3.19
SCAMP2	-0.340075442	3.19
PPP1R12A	0.176322773	3.18
DARS1	-0.200912694	3.18
TPRKB	-0.184424571	3.18
RELA	0.201633861	3.18
ATAD3B	-1.058893689	3.18
PLSCR1	0.310340121	3.18
PPCS	0.286881148	3.18
SLC25A6	-1.058893689	3.17
NAP1L4	-0.200912694	3.17
KRT77	0.495695163	3.17
TPR	0.137503524	3.16
SMS	-0.152003093	3.16
MYO1E	-0.59946207	3.16
SEC16A	-0.217591435	3.15
TRNT1	-0.268816758	3.15
SMARCD2	-0.304006187	3.14
RANGAP1	-0.152003093	3.13
GEMIN5	0.150559677	3.13
CNN3	0.137503524	3.13
EEF1E1	-0.268816758	3.13
GTF2H4	-0.184424571	3.13
PPFIBP1	-0.268816758	3.13
RNF214	0.298658316	3.13
VPS52	0.286881148	3.13
CHID1	-1	3.12
CDK5RAP3	-0.286304185	3.12
MTX1	-0.49410907	3.12
DROSHA	-1.473931188	3.12
CSTF3	-0.168122759	3.11
GSTT2B	-0.268816758	3.11
GSTT2	-0.268816758	3.11
POLA1	-0.200912694	3.11
CSGALNACT2	0.687060688	3.11
EIF4A2	0.163498732	3.1
PTBP3	-0.340075442	3.1
TRIM3	-0.217591435	3.1
MAPK1IP1L	1.056583528	3.1
MYG1	-0.168122759	3.09
IFIT3	0.163498732	3.09
JTB	-1.473931188	3.09
YME1L1	-0.434402824	3.09
EEF1A1	0.124328135	3.08
ARFGEF1	0.50589093	3.08
SNTB2	-0.304006187	3.08
HDAC3	-0.621488377	3.08
HEATR1	0.176322773	3.07
TNPO1	0.137503524	3.07
NECTIN2	-0.59946207	3.07
GNPNAT1	0.176322773	3.06
PWP1	-0.268816758	3.06
VPS45	-0.251538767	3.06
RRAGB	-0.473931188	3.06
CARHSP1	0.201633861	3.06
IMP3	-0.286304185	3.06
PTRHD1	0.22650853	3.05
MRPL48	-0.251538767	3.05
FTH1	0.286881148	3.05
NOA1	-0.321928095	3.05
NDC80	-0.340075442	3.05
NAMPT	0.137503524	3.04
RRP12	-0.152003093	3.04
TALDO1	-0.168122759	3.04
AAAS	-0.152003093	3.04
XRCC4	-0.251538767	3.04
SUN1	-0.234465254	3.04
TMED4	-0.304006187	3.04
HEXA	-0.358453971	3.04
GSTZ1	-0.268816758	3.04
RBL1	-0.286304185	3.04
SLC12A4	-0.621488377	3.04
PTPN1	-0.184424571	3.03
UTP6	-0.200912694	3.03
PAXX	-0.200912694	3.03
YOD1	-0.200912694	3.03
VPS33A	-0.217591435	3.03
FCHO2	-0.286304185	3.03
IMPACT	-1.473931188	3.03
RELL1	-0.454031631	3.03
NME1	0.137503524	3.02
UBA52	-0.234465254	3.02
CHRAC1	-0.217591435	3.02
GSK3B	-0.304006187	3.02
CRABP2	-0.304006187	3.02
BLOC1S2	-0.535331733	3.02
ZNF148	0.464668267	3.02
CALCOCO1	0.454175893	3.02
TRIP10	-0.184424571	3.01
GGA1	-0.234465254	3.01
UBE4B	-0.304006187	3.01
LPCAT1	-0.268816758	3.01
NUP107	-0.217591435	3
SLC39A10	-1.434402824	3
TEX10	-0.251538767	2.99
PHLDA1	-0.268816758	2.99
TBC1D10B	-0.434402824	2.99
ARHGAP12	0.056583528	2.99
ZC3HAV1L	0.298658316	2.99
NR2F2	-0.251538767	2.98
MED14	0.22650853	2.98
GMPR2	-0.217591435	2.98
NCOR1	-0.234465254	2.98
STRIP1	-0.268816758	2.98
TMX2	-0.340075442	2.98
TRAF2	-0.304006187	2.98
ALDOA	0.124328135	2.97
CCT6A	0.137503524	2.97
SART1	0.176322773	2.97
SOD1	0.150559677	2.97
MTHFD1L	-0.286304185	2.97
MED4	0.22650853	2.97
ELOA	-0.234465254	2.97
BOD1L1	-0.340075442	2.97
TCOF1	0.150559677	2.96
TXNL1	0.150559677	2.96
MRPS25	-0.268816758	2.96
GOLGA5	-1.434402824	2.95
AARS1	-0.13606155	2.94
ECPAS	0.137503524	2.94
YARS1	0.137503524	2.94
RFC4	0.150559677	2.94
DDX19A	-0.234465254	2.94
DAZAP1	-0.13606155	2.94
C11orf54	0.263034406	2.94
TUBA4A	0.137503524	2.93
RBMS1	-0.251538767	2.93
TMA16	0.250961574	2.93
MSN	-0.13606155	2.92
INF2	-0.200912694	2.92
RPRD1A	0.321928095	2.92
USP36	0.250961574	2.92
RSRC1	-0.621488377	2.92
LAMA5	1.469885976	2.92
PHGDH	0.163498732	2.91
G3BP2	0.163498732	2.91
PARD3	0.214124805	2.91
JMJD6	-0.217591435	2.91
NAA30	1.207892852	2.91
CKS1B	-0.251538767	2.91
NT5DC3	-0.810966176	2.91
ARAP1	-0.168122759	2.9
PBK	0.176322773	2.9
PSMC3IP	-0.234465254	2.9
TMF1	0.263034406	2.9
LAMTOR2	-0.340075442	2.9
MCM3AP	-0.434402824	2.9
SEPTIN7	-0.268816758	2.89
FAM98B	0.214124805	2.89
PRDX2	0.150559677	2.89
ABR	-0.251538767	2.89
SMARCA1	-0.59946207	2.89
HSPA4	0.124328135	2.88
STMN1	0.150559677	2.88
NUP88	-0.217591435	2.88
EFHD2	0.189033824	2.88
NDUFS3	-0.234465254	2.88
TSNAX	-0.234465254	2.88
SLC7A6OS	0.189033824	2.88
MRPS28	-0.234465254	2.88
CHP1	0.321928095	2.88
NIT2	-0.200912694	2.87
RNF31	0.464668267	2.87
CENPB	-0.64385619	2.87
WARS1	0.124328135	2.86
DBN1	0.150559677	2.86
FBL	-0.120294234	2.86
PRDX4	-0.152003093	2.86
ZC3H7A	-0.268816758	2.86
NME7	-0.234465254	2.86
DIS3L2	-0.286304185	2.86
AKT1S1	-0.286304185	2.86
KRT17	0.963474124	2.85
BRD4	0.298658316	2.85
NOLC1	0.150559677	2.84
VPS53	-0.200912694	2.84
RAI14	-0.234465254	2.84
PRPF38B	0.250961574	2.84
NUP93	0.150559677	2.83
EEF1D	-0.13606155	2.83
NIT1	-0.268816758	2.83
RABEP1	0.250961574	2.83
YAP1	-0.234465254	2.82
PARP4	-1.152003093	2.82
PDXK	-0.184424571	2.81
GPRASP2	-0.556393349	2.81
C3orf38	-0.304006187	2.81
MCAT	-0.395928676	2.81
GCA	-0.514573173	2.81
BCLAF1	0.176322773	2.8
TMED10	0.163498732	2.8
MSC	-1.358453971	2.8
GNL3	-0.168122759	2.79
PES1	-0.200912694	2.79
SPANXB1	0.150559677	2.79
LSM8	0.214124805	2.79
GNS	0.250961574	2.79
STRN4	-0.268816758	2.79
BUD23	-0.234465254	2.79
METTL16	0.389566812	2.79
IMUP	0.50589093	2.79
CKS2	0.575312331	2.79
CBX3	-0.184424571	2.78
EEF1G	0.124328135	2.77
ACSL4	-0.152003093	2.77
DCUN1D5	0.150559677	2.77
FAM114A1	0.250961574	2.77
CORO7	-0.321928095	2.77
FHOD1	-0.184424571	2.76
NOC3L	0.163498732	2.76
SARNP	0.189033824	2.76
HMG20A	-0.217591435	2.76
DPM1	-0.268816758	2.76
MOCS3	-0.268816758	2.76
GMPR	-0.251538767	2.76
GOSR2	0.545968369	2.76
MED10	0.464668267	2.76
HIP1R	-0.152003093	2.75
RBM6	0.189033824	2.75
ARHGAP17	-0.200912694	2.75
EXOC7	-0.217591435	2.75
WDR44	-0.251538767	2.75
PGAM5	0.275007047	2.75
TOR1B	-0.304006187	2.75
CDCA8	0.214124805	2.75
CFL2	0.189033824	2.74
MAK16	0.201633861	2.74
AK4	-0.200912694	2.74
ENAH	-0.251538767	2.74
FNTB	-0.13606155	2.74
DAP	0.310340121	2.74
SRP68	0.150559677	2.73
RPA3	0.163498732	2.73
TBCA	-0.200912694	2.73
CPPED1	0.275007047	2.73
CTSB	-0.268816758	2.73
ALG5	-0.286304185	2.73
TCEAL4	0.042644337	2.73
CA13	-0.234465254	2.73
MRPS16	-1.058893689	2.73
PRTFDC1	-0.556393349	2.73
TONSL	-0.321928095	2.73
ZNF638	-0.689659879	2.73
IFRD1	1.327687364	2.73
SNRNP200	0.111031312	2.72
PRKCD	-0.200912694	2.72
UBE2T	-0.200912694	2.72
DHX9	0.124328135	2.71
TLN2	-0.621488377	2.71
ARPC2	0.137503524	2.71
MYO1F	1.321928095	2.71
FLG2	-0.217591435	2.71
GTF2H3	-0.286304185	2.71
PDS5A	0.111031312	2.7
BZW2	-0.13606155	2.7
USP15	-0.152003093	2.7
DOHH	0.189033824	2.7
CUSTOS	0.214124805	2.7
USP22	-0.514573173	2.7
SPTAN1	-0.13606155	2.69
METAP2	-0.152003093	2.69
CRYZ	-0.200912694	2.69
OSTF1	-0.200912694	2.69
GRWD1	0.150559677	2.68
AP1M1	-0.168122759	2.68
MRPS27	-0.234465254	2.68
CWC15	0.22650853	2.68
MSMO1	-1.217591435	2.68
COMMD7	-0.251538767	2.68
AHCYL1	0.176322773	2.67
HBS1L	0.111031312	2.67
TANC1	0.333423734	2.67
DIS3L	-0.76121314	2.67
S100A11	0.124328135	2.66
DR1	0.176322773	2.65
PIN4	0.22650853	2.65
WDR62	-0.251538767	2.65
ARG2	-0.64385619	2.65
KIF21A	-0.377069649	2.65
SF3A3	-0.152003093	2.64
REXO2	0.070389328	2.64
VPS26A	0.163498732	2.64
KRR1	-0.200912694	2.64
MRPL13	-0.321928095	2.64
GOLPH3L	-0.304006187	2.64
MCM5	-0.234465254	2.63
UTP4	0.137503524	2.63
RMND5A	0.286881148	2.63
SAMD4A	-0.304006187	2.63
OGT	-0.184424571	2.62
LMAN1	-0.13606155	2.62
PEBP1	-0.120294234	2.61
APEX2	-0.286304185	2.61
MTA2	-0.217591435	2.6
TOE1	-0.200912694	2.6
GMDS	-0.184424571	2.6
MT1M	-1.286304185	2.6
PAIP2	-0.184424571	2.6
CAP2	-0.234465254	2.6
TM9SF4	0.214124805	2.6
EMC3	-0.234465254	2.6
CREBBP	-0.286304185	2.6
SEC14L2	-0.304006187	2.6
RRM1	-0.152003093	2.59
ATG7	0.176322773	2.59
WDR55	-0.184424571	2.59
LARS1	0.111031312	2.58
PRPF4	0.150559677	2.58
LZTFL1	0.189033824	2.58
RPL38	-0.251538767	2.58
RINT1	0.250961574	2.58
PIR	0.23878686	2.58
[truncated: 2,983 more rows]
